# Supplementary material for: Comparative genomics reveals the molecular mechanism of salt adaptation for zoysiagrasses
Source: BMC Plant Biol. 2022 Jul 21;22:355. doi: 10.1186/s12870-022-03752-0 (PMC9306052; doi:10.1186/s12870-022-03752-0)
Supplement: Supplementary file 1 — Additional file 1. [file 12870_2022_3752_MOESM1_ESM.xlsx]

## Sheet: Table S1
Additional file 1: Table S1. Summary of orthologous gene family clustering.
	A.thaliana	B.distachyon	O.sativa	S.bicolor	S.italica	Z.mays	O.thomaeum	Z.japonica	Z.matrella	Z.pacifica
# of genes	27416	34310	42189	34129	34584	60355	28835	59271	95079	65252
# of genes in orthogroups	22302	25354	29437	26979	28082	37461	24482	49467	73269	51513
# of unassigned genes	5114	8956	12752	7150	6502	22894	4353	9804	21810	13739
% of genes in orthogroups	81.3467	73.8968	69.7741	79.0501	81.1994	62.0678	84.9038	83.459	77.0612	78.9447
% of unassigned genes	18.6533	26.1032	30.2259	20.9499	18.8006	37.9322	15.0962	16.541	22.9388	21.0553
# of orthogroups containing species	11533	17277	18223	19070	19144	20417	17824	39216	49697	42497
% of orthogroups containing species	17.7576	26.6017	28.0583	29.3624	29.4763	31.4364	27.4439	60.3815	76.5193	65.4334
# of species-specific orthogroups	1367	531	971	437	382	3193	321	228	988	385
# of genes in species-specific orthogroups	4966	1485	3604	1141	1149	9872	1090	1411	1994	793
% of genes in species-specific orthogroups	18.1135	4.32818	8.54251	3.3432	3.32235	16.3566	3.78013	2.38059	2.0972	1.21529
