# Supplementary material for: Comparative genomics reveals the molecular mechanism of salt adaptation for zoysiagrasses
Source: BMC Plant Biol. 2022 Jul 21;22:355. doi: 10.1186/s12870-022-03752-0 (PMC9306052; doi:10.1186/s12870-022-03752-0)
Supplement: Supplementary file 4 — Additional file 4. [file 12870_2022_3752_MOESM4_ESM.xlsx]

## Sheet: Table S2
Additional file 4: Table S2. Gene enrichment analysis for biased expression toward homoeologs in the A or B subgenome.
Subgenome	GO.ID	Term	FDR
A subgenome biased expression genes	GO:0006351	transcription, DNA-templated	1.44444e-05
	GO:0034654	nucleobase-containing compound biosynthetic process	1.44444e-05
	GO:0097659	nucleic acid-templated transcription	1.44444e-05
	GO:0032774	RNA biosynthetic process	1.44444e-05
	GO:0018130	heterocycle biosynthetic process	1.44444e-05
	GO:0006355	regulation of transcription, DNA-templated	1.44444e-05
	GO:0044271	cellular nitrogen compound biosynthetic process	1.44444e-05
	GO:1903506	regulation of nucleic acid-templated transcription	1.44444e-05
	GO:2001141	regulation of RNA biosynthetic process	1.44444e-05
	GO:1901362	organic cyclic compound biosynthetic process	1.75e-05
	GO:0019438	aromatic compound biosynthetic process	5.45455e-05
	GO:0031326	regulation of cellular biosynthetic proccess	6.78571e-05
	GO:0051252	regulation of RNA metabolic process	6.78571e-05
	GO:0019219	regulation of nucleobase-containing comppound metabolic process	6.78571e-05
	GO:0009889	regulation of biosynthetic process	9e-05
	GO:2000112	regulation of cellular macromolecule biosynthetic process	9.0625e-05
	GO:0010556	regulation of macromolecule biosynthetic process	0.000129412
	GO:0031323	regulation of cellular metabolic process	0.0005
	GO:0051171	regulation of nitrogen compound metabolic process	0.000675
	GO:0080090	regulation of primary metabolic process	0.000675
	GO:0034645	cellular macromolecule biosynthetic processs	0.001
	GO:0009059	macromolecule biosynthetic process	0.00193182
	GO:0060255	regulation of macromolecule metabolic process	0.00270833
	GO:0010468	regulation of gene expression	0.00270833
	GO:0019222	regulation of metabolic process	0.0034
	GO:0071365	cellular response to auxin stimulus	0.00615385
	GO:0050789	regulation of biological process	0.00625
	GO:0065007	biological regulation	0.00625
	GO:0009630	gravitropism	0.00633333
	GO:0044249	cellular biosynthetic process	0.00633333
	GO:0009629	response to gravity	0.00758065
	GO:0050794	regulation of cellular process	0.00796875
	GO:0009734	auxin-activated signaling pathway	0.00939394
	GO:0009606	tropism	0.00985294
	GO:0010467	gene expression	0.0104286
	GO:0071495	cellular response to endogenous stimulus	0.0119444
	GO:0009058	biosynthetic process	0.0221622
	GO:0009755	hormone-mediated signaling pathway	0.0230263
	GO:1901576	organic substance biosynthetic process	0.025
	GO:0070887	cellular response to chemical stimulus	0.0313415
	GO:0010200	response to chitin	0.0313415
	GO:0009959	negative gravitropism	0.0327381
	GO:0009733	response to auxin	0.0332558
	GO:0032870	cellular response to hormone stimulus	0.0404545
	GO:0009719	response to endogenous stimulus	0.0441111
	GO:0016070	RNA metabolic process	0.0447826
B subgenome biased expression genes	GO:0010033	response to organic substance	0.00385714
	GO:0009725	response to hormone	0.00385714
	GO:0050794	regulation of cellular process	0.00385714
	GO:0009719	response to endogenous stimulus	0.00385714
	GO:0006355	regulation of transcription, DNA-templated	0.00385714
	GO:1903506	regulation of nucleic acid-templated trascription	0.00385714
	GO:2001141	regulation of RNA biosynthetic process	0.00385714
	GO:0051252	regulation of RNA metabolic process	0.0039375
	GO:0042221	response to chemical	0.00533333
	GO:0050789	regulation of biological process	0.00533333
	GO:0006351	transcription, DNA-templated	0.00533333
	GO:0010556	regulation of macromolecule biosynthetic process	0.00533333
	GO:0009651	response to salt stress	0.00533333
	GO:0070887	cellular response to chemical stimulus	0.00533333
	GO:0097659	nucleic acid-templated transcription	0.00533333
	GO:0032774	RNA biosynthetic process	0.005625
	GO:2000112	regulation of cellular macromolecule biosynthetic process	0.00676471
	GO:0051171	regulation of nitrogen compound metabolic process	0.00775
	GO:0046686	response to cadmium ion	0.00775
	GO:0019219	regulation of nucleobase-containing compound metabolic process	0.00775
	GO:0032870	cellular response to hormone stimulus	0.00916667
	GO:0009889	regulation of biosynthetic process	0.00916667
	GO:0031326	regulation of cellular biosynthetic process	0.00916667
	GO:0071310	cellular response to organic substance	0.00916667
	GO:0065007	biological regulation	0.0131034
	GO:0071495	cellular response to endogenous stimulus	0.0131034
	GO:0006970	response to osmotic stress	0.0131034
	GO:0009753	response to jasmonic acid	0.0131034
	GO:0031323	regulation of cellular metabolic process	0.0131034
	GO:0080090	regulation of primary metabolic process	0.014
	GO:0034654	nucleobase-containing compound biosynthetic process	0.0141935
	GO:0009755	hormone-mediated signaling pathway	0.0148529
	GO:0071470	cellular response to osmotic stress	0.0148529
	GO:0009628	response to abiotic stimulus	0.0148529
	GO:0046677	response to antibiotic	0.0172222
	GO:0009751	response to salicylic acid	0.0172222
	GO:1900618	regulation of shoot system morphogenesis	0.0186486
	GO:0022603	regulation of anatomical structure morphogenesis	0.0272368
	GO:0071472	cellular response to salt stress	0.0280769
	GO:0018130	heterocycle biosynthetic process	0.029881
	GO:0010468	regulation of gene expression	0.029881
	GO:0009733	response to auxin	0.029881
	GO:1901362	organic cyclic compound biosynthetic process	0.0315116
	GO:0042493	response to drug	0.0354545
	GO:0001101	response to acid chemical	0.037
	GO:0051510	regulation of unidimensional cell growth	0.043617
	GO:0019438	aromatic compound biosynthetic process	0.043617
	GO:0044271	cellular nitrogen compound biosynthetic process	0.0438542
	GO:0060255	regulation of macromolecule metabolic process	0.0443878
	GO:0060688	regulation of morphogenesis of a branching morephogenesis	0.0470588
	GO:2000032	regulation of secondary shoot formation	0.0470588
