# Supplementary material for: Comparative genomics reveals the molecular mechanism of salt adaptation for zoysiagrasses
Source: BMC Plant Biol. 2022 Jul 21;22:355. doi: 10.1186/s12870-022-03752-0 (PMC9306052; doi:10.1186/s12870-022-03752-0)
Supplement: Supplementary file 5 — Additional file 5. [file 12870_2022_3752_MOESM5_ESM.xlsx]

## Sheet: Table S3
Additional file 5: Table S3. Gene Ontology (GO) enrichment analysis for 28,469 core gene families shared by three zoysiagrass species.
GO.ID	Term	FDR
GO:0009058	biosynthetic process	2.475e-05
GO:0016070	RNA metabolic process	2.475e-05
GO:1901362	organic cyclic compound biosynthetic process	2.5e-05
GO:1901576	organic substance biosynthetic process	2.5e-05
GO:0044249	cellular biosynthetic process	4.4e-05
GO:0018130	heterocycle biosynthetic process	6.25e-05
GO:0019438	aromatic compound biosynthetic process	0.000235714
GO:0065007	biological regulation	0.0004375
GO:0050789	regulation of biological process	0.000461111
GO:0019222	regulation of metabolic process	0.0012
GO:0031323	regulation of cellular metabolic process	0.00129167
GO:0032502	developmental process	0.00129167
GO:0044271	cellular nitrogen compound biosynthetic process	0.00142308
GO:0009890	negative regulation of biosynthetic process	0.00169565
GO:0034654	nucleobase-containing compound biosynthetic process	0.00169565
GO:0010558	negative regulation of macromolecule biosynthetic process	0.00169565
GO:0009416	response to light stimulus	0.00169565
GO:2000113	negative regulation of cellular macromolecule biosynthetic process	0.00169565
GO:0009628	response to abiotic stimulus	0.00169565
GO:0031327	negative regulation of cellular biosynthetic process	0.00169565
GO:0080090	regulation of primary metabolic process	0.00169565
GO:0010467	gene expression	0.00169565
GO:0051188	cofactor biosynthetic process	0.00169565
GO:0009059	macromolecule biosynthetic process	0.00175
GO:1902679	negative regulation of RNA biosynthetic process	0.00185185
GO:1903507	negative regulation of nucleic acid-templated transcription	0.00185185
GO:0009889	regulation of biosynthetic process	0.00185185
GO:0071840	cellular component organization or biogenesis	0.00206897
GO:0034645	cellular macromolecule biosynthetic process	0.00206897
GO:0045892	negative regulation of transcription, DNA-templated	0.00216667
GO:0009314	response to radiation	0.0021875
GO:0060255	regulation of macromolecule metabolic process	0.0021875
GO:0051171	regulation of nitrogen compound metabolic process	0.00220588
GO:0019219	regulation of nucleobase-containing compound metabolic process	0.00220588
GO:0031326	regulation of cellular biosynthetic process	0.00228571
GO:0031324	negative regulation of cellular metabolic process	0.00236111
GO:0048523	negative regulation of cellular process	0.00243243
GO:0009653	anatomical structure morphogenesis	0.0025
GO:0051252	regulation of RNA metabolic process	0.00256098
GO:0010556	regulation of macromolecule biosynthetic process	0.00256098
GO:0009892	negative regulation of metabolic process	0.00256098
GO:0010468	regulation of gene expression	0.00261905
GO:0051253	negative regulation of RNA metabolic process	0.00267442
GO:0050794	regulation of cellular process	0.00271739
GO:0071705	nitrogen compound transport	0.00271739
GO:0032501	multicellular organismal process	0.00271739
GO:0007275	multicellular organism development	0.00291667
GO:0006396	RNA processing	0.00291667
GO:0048856	anatomical structure development	0.00306122
GO:2000112	regulation of cellular macromolecule biosynthetic process	0.0031
GO:0045934	negative regulation of nucleobase-containing compound metabolic process	0.00313725
GO:0006351	transcription, DNA-templated	0.00336538
GO:0048519	negative regulation of biological process	0.00339623
GO:0032774	RNA biosynthetic process	0.00351852
GO:0071702	organic substance transport	0.00372727
GO:0097659	nucleic acid-templated transcription	0.00375
GO:0050896	response to stimulus	0.00403509
GO:0051172	negative regulation of nitrogen compound metabolic process	0.00601695
GO:0006355	regulation of transcription, DNA-templated	0.00601695
GO:2001141	regulation of RNA biosynthetic process	0.00666667
GO:1903506	regulation of nucleic acid-templated transcription	0.00688525
GO:0034470	ncRNA processing	0.00741935
GO:0010605	negative regulation of macromolecule metabolic process	0.00793651
GO:0010629	negative regulation of gene expression	0.00796875
GO:0022613	ribonucleoprotein complex biogenesis	0.00853846
GO:0009611	response to wounding	0.0094697
GO:0007389	pattern specification process	0.0106716
GO:0006886	intracellular protein transport	0.0107143
GO:0016043	cellular component organization	0.0107143
GO:0003002	regionalization	0.0107143
GO:1901135	carbohydrate derivative metabolic process	0.0115493
GO:0034660	ncRNA metabolic process	0.0127778
GO:0051641	cellular localization	0.0133562
GO:0016072	rRNA metabolic process	0.0135811
GO:0015833	peptide transport	0.0154
GO:0048731	system development	0.0156579
GO:0006732	coenzyme metabolic process	0.0162987
GO:0019637	organophosphate metabolic process	0.0169375
GO:0048589	developmental growth	0.0169375
GO:0042886	amide transport	0.0169375
GO:0033036	macromolecule localization	0.0179012
GO:0046907	intracellular transport	0.0184146
GO:0034613	cellular protein localization	0.0192771
GO:0032504	multicellular organism reproduction	0.0197024
GO:0051649	establishment of localization in cell	0.0197126
GO:0045184	establishment of protein localization	0.0197126
GO:0009451	RNA modification	0.0197126
GO:0051234	establishment of localization	0.02
GO:0006364	rRNA processing	0.0202247
GO:0070727	cellular macromolecule localization	0.0214444
GO:0044281	small molecule metabolic process	0.0221429
GO:0006779	porphyrin-containing compound biosynthetic process	0.022337
GO:0051186	cofactor metabolic process	0.0230645
GO:0015031	protein transport	0.023883
GO:0042254	ribosome biogenesis	0.0245263
GO:0048609	multicellular organismal reproductive process	0.0248958
GO:0009108	coenzyme biosynthetic process	0.0253093
GO:0031047	gene silencing by RNA	0.0261111
GO:0032879	regulation of localization	0.0261111
GO:0051179	localization	0.02615
GO:1901566	organonitrogen compound biosynthetic process	0.0273267
GO:0044085	cellular component biogenesis	0.0279902
GO:0006865	amino acid transport	0.0280583
GO:0006810	transport	0.0286058
GO:0006778	porphyrin-containing compound metabolic process	0.0291905
GO:0009888	tissue development	0.0304717
GO:0008104	protein localization	0.0320093
GO:0010016	shoot system morphogenesis	0.0323148
GO:0055086	nucleobase-containing small molecule metabolic process	0.0344495
GO:0009605	response to external stimulus	0.0385909
GO:0048438	floral whorl development	0.0393694
GO:0048608	reproductive structure development	0.0396018
GO:0061458	reproductive system development	0.0396018
GO:1901575	organic substance catabolic process	0.0407018
GO:0006413	translational initiation	0.0407391
GO:1901137	carbohydrate derivative biosynthetic process	0.0407627
GO:0000819	sister chromatid segregation	0.0407627
GO:0035194	posttranscriptional gene silencing by RNA	0.0407627
GO:0006081	cellular aldehyde metabolic process	0.04275
GO:1901700	response to oxygen-containing compound	0.04275
GO:0009266	response to temperature stimulus	0.0429339
GO:0015979	photosynthesis	0.0430738
GO:0048507	meristem development	0.0439286
GO:0070887	cellular response to chemical stimulus	0.0439286
GO:0003006	developmental process involved in reproduction	0.0439286
GO:0010073	meristem maintenance	0.0439286
GO:0009791	post-embryonic development	0.0454724
GO:0009657	plastid organization	0.0465234
GO:0006260	DNA replication	0.0467054
GO:0042221	response to chemical	0.0469318
GO:0008380	RNA splicing	0.0469318
GO:1901698	response to nitrogen compound	0.0469318
GO:0015711	organic anion transport	0.0471805
GO:0048316	seed development	0.0481481
GO:0000003	reproduction	0.0481481
GO:0033014	tetrapyrrole biosynthetic process	0.0485662
GO:1901564	organonitrogen compound metabolic process	0.049635
