# Supplementary material for: Comparative genomics reveals the molecular mechanism of salt adaptation for zoysiagrasses
Source: BMC Plant Biol. 2022 Jul 21;22:355. doi: 10.1186/s12870-022-03752-0 (PMC9306052; doi:10.1186/s12870-022-03752-0)
Supplement: Supplementary file 6 — Additional file 6. [file 12870_2022_3752_MOESM6_ESM.xlsx]

## Sheet: Table S4
Additional file 6: Table S4. Gene Ontology (GO) enrichment analysis for 13,720 orthogroups specific for three zoysiagrass species.
GO.ID	Term	FDR
GO:0006468	protein phosphorylation	0.0009
GO:0050896	response to stimulus	0.0014
GO:0050789	regulation of biological process	0.001625
GO:0048589	developmental growth	0.001625
GO:0065007	biological regulation	0.001625
GO:1903506	regulation of nucleic acid-templated transcription	0.001625
GO:0006355	regulation of transcription, DNA-templated	0.001625
GO:2001141	regulation of RNA biosynthetic process	0.001625
GO:0007154	cell communication	0.001625
GO:0023052	signaling	0.001625
GO:0007165	signal transduction	0.001625
GO:0048232	male gamete generation	0.001625
GO:0060560	developmental growth involved in morphogenesis	0.00211538
GO:0051252	regulation of RNA metabolic process	0.00277778
GO:0006952	defense response	0.00277778
GO:0097659	nucleic acid-templated transcription	0.00277778
GO:0006351	transcription, DNA-templated	0.00277778
GO:0032774	RNA biosynthetic process	0.00277778
GO:0019219	regulation of nucleobase-containing compound metabolic process	0.00289474
GO:0016310	phosphorylation	0.00363636
GO:0035556	intracellular signal transduction	0.00363636
GO:0010468	regulation of gene expression	0.00363636
GO:0050794	regulation of cellular process	0.00369565
GO:0009826	unidimensional cell growth	0.00791667
GO:0060255	regulation of macromolecule metabolic process	0.0112963
GO:0045893	positive regulation of transcription, DNA-templated	0.0112963
GO:0009733	response to auxin	0.0112963
GO:0006950	response to stress	0.0116667
GO:1902680	positive regulation of RNA biosynthetic process	0.0116667
GO:1903508	positive regulation of nucleic acid-templated transcription	0.0116667
GO:0016049	cell growth	0.0125806
GO:0007140	male meiotic nuclear division	0.013125
GO:1901880	negative regulation of protein depolymerization	0.0136364
GO:0051171	regulation of nitrogen compound metabolic process	0.0151471
GO:0010557	positive regulation of macromolecule biosynthetic process	0.0172973
GO:0007639	homeostasis of number of meristem cells	0.0172973
GO:0051014	actin filament severing	0.0172973
GO:0080134	regulation of response to stress	0.0182051
GO:0031347	regulation of defense response	0.0182051
GO:2000112	regulation of cellular macromolecule biosynthetic process	0.019125
GO:0007276	gamete generation	0.0191463
GO:0048609	multicellular organismal reproductive process	0.019186
GO:0019932	second-messenger-mediated signaling	0.019186
GO:0010556	regulation of macromolecule biosynthetic process	0.0201087
GO:0051704	multi-organism process	0.0201087
GO:0046777	protein autophosphorylation	0.0201087
GO:0002682	regulation of immune system process	0.0202083
GO:0010628	positive regulation of gene expression	0.0202083
GO:0045088	regulation of innate immune response	0.0213
GO:0051094	positive regulation of developmental process	0.0213
GO:0043242	negative regulation of protein complex disassembly	0.0220588
GO:0022414	reproductive process	0.0232692
GO:0019953	sexual reproduction	0.0233962
GO:0000003	reproduction	0.025
GO:0080090	regulation of primary metabolic process	0.025
GO:0019722	calcium-mediated signaling	0.025
GO:0050776	regulation of immune response	0.025
GO:0051254	positive regulation of RNA metabolic process	0.0250833
GO:0009734	auxin-activated signaling pathway	0.0250833
GO:0009755	hormone-mediated signaling pathway	0.0250833
GO:0032504	multicellular organism reproduction	0.0254098
GO:0048518	positive regulation of biological process	0.0255645
GO:0002684	positive regulation of immune system process	0.0272222
GO:0030835	negative regulation of actin filament depolymerization	0.0276923
GO:0009725	response to hormone	0.0276923
GO:0071365	cellular response to auxin stimulus	0.029697
GO:0032870	cellular response to hormone stimulus	0.0301493
GO:0045089	positive regulation of innate immune response	0.0302703
GO:0019222	regulation of metabolic process	0.0302703
GO:0022412	cellular process involved in reproduction in multicellular organism	0.0302703
GO:0051173	positive regulation of nitrogen compound metabolic process	0.0302703
GO:1901362	organic cyclic compound biosynthetic process	0.0302703
GO:0031326	regulation of cellular biosynthetic process	0.0302703
GO:0009691	cytokinin biosynthetic process	0.0302703
GO:0044703	multi-organism reproductive process	0.0306667
GO:0055046	microgametogenesis	0.0311111
GO:0031328	positive regulation of cellular biosynthetic process	0.0311111
GO:0043624	cellular protein complex disassembly	0.0311111
GO:0040007	growth	0.0311111
GO:0010604	positive regulation of macromolecule metabolic process	0.0311111
GO:0002229	defense response to oomycetes	0.0311111
GO:0031323	regulation of cellular metabolic process	0.0318235
GO:0009889	regulation of biosynthetic process	0.0318235
GO:0007142	male meiosis II	0.0318235
GO:0048873	homeostasis of number of cells within a tissue	0.0318235
GO:0009719	response to endogenous stimulus	0.0333146
GO:0002239	response to oomycetes	0.0333146
GO:1903825	organic acid transmembrane transport	0.0333146
GO:1905039	carboxylic acid transmembrane transport	0.0333146
GO:0051716	cellular response to stimulus	0.0339011
GO:0072593	reactive oxygen species metabolic process	0.0339011
GO:0045935	positive regulation of nucleobase-containing compound metabolic process	0.0345109
GO:0042221	response to chemical	0.0348925
GO:0009891	positive regulation of biosynthetic process	0.038
GO:0050778	positive regulation of immune response	0.038
GO:0010033	response to organic substance	0.0398437
GO:0071495	cellular response to endogenous stimulus	0.040495
GO:0001894	tissue homeostasis	0.040495
GO:0030834	regulation of actin filament depolymerization	0.040495
GO:0071310	cellular response to organic substance	0.040495
GO:0031349	positive regulation of defense response	0.040495
GO:0010075	regulation of meristem growth	0.0405556
GO:0032482	Rab protein signal transduction	0.0405556
GO:0051017	actin filament bundle assembly	0.0405556
GO:0051494	negative regulation of cytoskeleton organization	0.0405556
GO:0061572	actin filament bundle organization	0.0405556
GO:1901879	regulation of protein depolymerization	0.0405556
GO:1902904	negative regulation of supramolecular fiber organization	0.0405556
GO:0034654	nucleobase-containing compound biosynthetic process	0.0409174
GO:0031325	positive regulation of cellular metabolic process	0.0482883
GO:0000902	cell morphogenesis	0.0482883
