# Supplementary material for: Comparative genomics reveals the molecular mechanism of salt adaptation for zoysiagrasses
Source: BMC Plant Biol. 2022 Jul 21;22:355. doi: 10.1186/s12870-022-03752-0 (PMC9306052; doi:10.1186/s12870-022-03752-0)
Supplement: Supplementary file 7 — Additional file 7. [file 12870_2022_3752_MOESM7_ESM.xlsx]

## Sheet: Table S5
Additional file 7: Table S5. Gene Ontology (GO) enrichment analysis for 68 expanded gene families.
GO.ID	Term	FDR
GO:0005506	iron ion binding	1.525e-12
GO:0016705	oxidoreductase activity, acting on paireddonors molecularoxygen	1.525e-12
GO:0020037	heme binding	1.6e-11
GO:0046906	tetrapyrrole binding	6.3e-11
GO:0005315	inorganic phosphate transmembrane transport	6.3e-11
GO:0048037	cofactor binding	5.33333e-10
GO:0004497	monooxygenase activity	5.42857e-10
GO:0016491	oxidoreductase activity	3.6875e-09
GO:0030976	thiamine pyrophosphate binding	9.44444e-08
GO:0016702	oxidoreductase activity, acting on single donors with incorporation of molecular oxygen, incorporation of two atoms of oxygen.	8e-07
GO:0016701	oxidoreductase activity, acting on single donors with incorporation of molecular oxygen	4.27273e-06
GO:0004351	glutamate decarboxylase activity	9.58333e-06
GO:1901681	sulfur compound binding	1.07692e-05
GO:0046914	transition metal ion binding	1.10714e-05
GO:0019842	vitamin binding	3.2e-05
GO:0004591	oxoglutarate dehydrogenase (succinyl-transferring) activity	4.11765e-05
GO:0004618	phosphoglycerate kinase activity	4.11765e-05
GO:0051213	dioxygenase activity	0.00018
GO:0016161	beta-amylase activity	0.00018
GO:0102229	amylopectin maltohydrolase activity	0.00018
GO:0015267	channel activity	0.000386364
GO:0022803	passive transmembrane transporter activity	0.000386364
GO:0015291	secondary active transmembrane transport activity	0.000413043
GO:0022857	transmembrane transporter activity	0.000770833
GO:0010436	carotenoid dioxygenase activity	0.00096
GO:0005215	transporter activity	0.00105769
GO:0043169	cation binding	0.00116667
GO:0016160	amylase activity	0.00173214
GO:0016624	oxidoreductase activity, acting on the aldehyde of oxo group of donors, disulfide as a acceptor	0.00189655
GO:0003824	catalytic activity	0.00216667
GO:0016774	phosphotransferase activity, carboxyl group as acceptor	0.00354839
GO:0016831	carboxy-lyase activity	0.00375
GO:0005372	water transmembrane transporter activity	0.00544118
GO:0015250	water channel activity	0.00544118
GO:0046872	metal ion binding	0.0204286
GO:0005507	copper ion binding	0.0255405
GO:0022804	active transmembrane transporter activity	0.0255405
GO:0050662	coenzyme binding	0.0265789
GO:0036402	proteasome-activating ATPase activity	0.0326923
GO:0003746	translation elongation factor activity	0.03375
GO:0016830	carbon-carbon lyase activity	0.0344048
GO:0015318	inorganic molecular entity transmembrane transporter activity	0.0344048
GO:0016874	ligase activity	0.0367391
GO:0004743	pyruvate kinase activity	0.0367391
GO:0030955	potassium ion binding	0.0367391
GO:0031420	alkali metal ion binding	0.0367391
