# Supplementary material for: Comparative genomics reveals the molecular mechanism of salt adaptation for zoysiagrasses
Source: BMC Plant Biol. 2022 Jul 21;22:355. doi: 10.1186/s12870-022-03752-0 (PMC9306052; doi:10.1186/s12870-022-03752-0)
Supplement: Supplementary file 8 — Additional file 8. [file 12870_2022_3752_MOESM8_ESM.xlsx]

## Sheet: Table S6
Additional file 8: Table S6. Gene Ontology (GO) enrichment analysis for 117 contracted gene families.
GO.ID	Term	FDR
GO:0051704	multi-organism process	0.0355
GO:0006468	protein phosphorylation	0.04
GO:0048544	recognition of pollen	0.04
GO:0008037	cell recognition	0.04
GO:0009875	pollen-pistil interaction	0.04
