# Supplementary material for: Comparative genomics reveals the molecular mechanism of salt adaptation for zoysiagrasses
Source: BMC Plant Biol. 2022 Jul 21;22:355. doi: 10.1186/s12870-022-03752-0 (PMC9306052; doi:10.1186/s12870-022-03752-0)
Supplement: Supplementary file 9 — Additional file 9. [file 12870_2022_3752_MOESM9_ESM.xlsx]

## Sheet: Table S7
Additional file 9: Table S7. Cytochrome P450 genes within expanded gene families in zoysiagrass.
Species	Gene ID	Best Hit Genes in Oryza sativa	Pfam	GO	Best Hit Genes in Arabidopsis thaliana	Gene Name	Gene Description
Z. japonica	Zjn_sc00027.1.g06060.1	LOC_Os05g41440.1	PF00067	GO:0055114,GO:0020037,GO:0016705,GO:0005506	AT2G40890.1	CYP98A3	cytochrome P450, family 98, subfamily A, polypeptide 3
	Zjn_sc00037.1.g03550.1	LOC_Os02g07680.1	PF00067	GO:0055114,GO:0020037,GO:0016705,GO:0005506	AT4G15110.1	CYP97B3	cytochrome P450, family 97, subfamily B, polypeptide 3
	Zjn_sc00086.1.g01450.1	LOC_Os02g11020.1	PF00067	GO:0055114,GO:0020037,GO:0016705,GO:0005506	AT2G26710.1	BAS1,CYP72B1,CYP734A1	Cytochrome P450 superfamily protein
	Zjn_sc00048.1.g00900.1	LOC_Os12g16720.1	PF00067	GO:0055114,GO:0020037,GO:0016705,GO:0005506	AT4G31500.1	ATR4,CYP83B1,RED1,RNT1,SUR2	cytochrome P450, family 83, subfamily B, polypeptide 1
	Zjn_sc00017.1.g05600.1	LOC_Os02g26810.1	PF00067	GO:0055114,GO:0020037,GO:0016705,GO:0005506	AT2G30490.1	ATC4H,C4H,CYP73A5,REF3	cinnamate-4-hydroxylase
	Zjn_sc00087.1.g00930.1	LOC_Os11g32240.1	PF00067	GO:0055114,GO:0020037,GO:0016705,GO:0005506	AT1G11680.1	CYP51,CYP51A2,CYP51G1,EMB1738	CYTOCHROME P450 51G1
	Zjn_sc00071.1.g01380.1	LOC_Os08g03682.1	PF00067	GO:0055114,GO:0020037,GO:0016705,GO:0005506	AT1G01280.1	CYP703,CYP703A2	cytochrome P450, family 703, subfamily A, polypeptide 2
	Zjn_sc00075.1.g00890.1	LOC_Os05g25640.1	PF00067	GO:0055114,GO:0020037,GO:0016705,GO:0005506	AT2G30490.1	ATC4H,C4H,CYP73A5,REF3	cinnamate-4-hydroxylase
	Zjn_sc00094.1.g00130.1	LOC_Os11g32240.1	PF00067	GO:0055114,GO:0020037,GO:0016705,GO:0005506	AT1G11680.1	CYP51,CYP51A2,CYP51G1,EMB1738	CYTOCHROME P450 51G1
	Zjn_sc00068.1.g01180.1	LOC_Os06g46680.1	PF00067	GO:0055114,GO:0020037,GO:0016705,GO:0005506	AT1G11600.1	CYP77B1	cytochrome P450, family 77, subfamily B, polypeptide 1
	Zjn_sc00026.1.g01290.1	LOC_Os01g11340.1	PF00067	GO:0055114,GO:0020037,GO:0016705,GO:0005506	AT2G34500.1	CYP710A1	cytochrome P450, family 710, subfamily A, polypeptide 1
	Zjn_sc00007.1.g07650.1	LOC_Os02g47470.1	PF00067	GO:0055114,GO:0020037,GO:0016705,GO:0005506	AT4G19230.1	CYP707A1	cytochrome P450, family 707, subfamily A, polypeptide 1
	Zjn_sc00022.1.g04060.1	LOC_Os02g47470.1	PF00067	GO:0055114,GO:0020037,GO:0016705,GO:0005506	AT4G19230.1	CYP707A1	cytochrome P450, family 707, subfamily A, polypeptide 1
	Zjn_sc00003.1.g13240.1	LOC_Os03g04190.1	PF00067	GO:0055114,GO:0020037,GO:0016705,GO:0005506	AT2G46660.1	CYP78A6	cytochrome P450, family 78, subfamily A, polypeptide 6
	Zjn_sc00036.1.g01540.1	LOC_Os01g43774.1	PF00067	GO:0055114,GO:0020037,GO:0016705,GO:0005506	AT3G14690.1	CYP72A15	cytochrome P450, family 72, subfamily A, polypeptide 15
	Zjn_sc00014.1.g05600.1	LOC_Os03g55800.1	PF00067	GO:0055114,GO:0020037,GO:0016705,GO:0005506	AT5G42650.1	AOS,CYP74A,DDE2	allene oxide synthase
	Zjn_sc00044.1.g03010.1	LOC_Os07g23570.1	PF00067	GO:0055114,GO:0020037,GO:0016705,GO:0005506	AT2G46950.1	CYP709B2	cytochrome P450, family 709, subfamily B, polypeptide 2
	Zjn_sc00039.1.g03780.1	LOC_Os09g23820.1	PF00067	GO:0055114,GO:0020037,GO:0016705,GO:0005506	AT5G38450.1	CYP735A1	cytochrome P450, family 735, subfamily A, polypeptide 1
	Zjn_sc00003.1.g00790.1	LOC_Os09g10340.1	PF00067	GO:0055114,GO:0020037,GO:0016705,GO:0005506	AT3G26330.1	CYP71B37	cytochrome P450, family 71, subfamily B, polypeptide 37
	Zjn_sc00008.1.g06130.1	LOC_Os02g11020.1	PF00067	GO:0055114,GO:0020037,GO:0016705,GO:0005506	AT2G26710.1	BAS1,CYP72B1,CYP734A1	Cytochrome P450 superfamily protein
	Zjn_sc00040.1.g02680.1	LOC_Os05g41440.1	PF00067	GO:0055114,GO:0020037,GO:0016705,GO:0005506	AT2G40890.1	CYP98A3	cytochrome P450, family 98, subfamily A, polypeptide 3
	Zjn_sc00018.1.g03610.1	LOC_Os09g28390.1	PF00067	GO:0055114,GO:0020037,GO:0016705,GO:0005506	AT3G19270.1	CYP707A4	cytochrome P450, family 707, subfamily A, polypeptide 4
	Zjn_sc00100.1.g00420.1	LOC_Os10g26340.1	PF00067	GO:0055114,GO:0020037,GO:0016705,GO:0005506	AT5G09970.1	CYP78A7	cytochrome P450, family 78, subfamily A, polypeptide 7
	Zjn_sc00013.1.g05420.1	LOC_Os03g55800.1	PF00067	GO:0055114,GO:0020037,GO:0016705,GO:0005506	AT5G42650.1	AOS,CYP74A,DDE2	allene oxide synthase
	Zjn_sc00044.1.g03020.1	LOC_Os07g23570.1	PF00067	GO:0055114,GO:0020037,GO:0016705,GO:0005506	AT2G46950.1	CYP709B2	cytochrome P450, family 709, subfamily B, polypeptide 2
	Zjn_sc00018.1.g04510.1	LOC_Os09g26960.1	PF00067	GO:0055114,GO:0020037,GO:0016705,GO:0005506	AT5G07990.1	CYP75B1,D501,TT7	Cytochrome P450 superfamily protein
	Zjn_sc00069.1.g01590.1	LOC_Os06g41070.1	PF00067	GO:0055114,GO:0020037,GO:0016705,GO:0005506	AT5G06900.1	CYP93D1	cytochrome P450, family 93, subfamily D, polypeptide 1
	Zjn_sc00036.1.g01550.1	LOC_Os01g43750.1	PF00067	GO:0055114,GO:0020037,GO:0016705,GO:0005506	AT3G14690.1	CYP72A15	cytochrome P450, family 72, subfamily A, polypeptide 15
	Zjn_sc00091.1.g01160.1	LOC_Os08g33300.1	PF00067	GO:0055114,GO:0020037,GO:0016705,GO:0005506	AT5G38450.1	CYP735A1	cytochrome P450, family 735, subfamily A, polypeptide 1
	Zjn_sc00043.1.g03820.1	LOC_Os01g11340.1	PF00067	GO:0055114,GO:0020037,GO:0016705,GO:0005506	AT2G34500.1	CYP710A1	cytochrome P450, family 710, subfamily A, polypeptide 1
	Zjn_sc00013.1.g03900.1	LOC_Os09g10340.1	PF00067	GO:0055114,GO:0020037,GO:0016705,GO:0005506	AT3G26330.1	CYP71B37	cytochrome P450, family 71, subfamily B, polypeptide 37
	Zjn_sc00040.1.g03560.1	LOC_Os01g60450.1	PF00067	GO:0055114,GO:0020037,GO:0016705,GO:0005506	AT2G30490.1	ATC4H,C4H,CYP73A5,REF3	cinnamate-4-hydroxylase
	Zjn_sc00011.1.g06830.1	LOC_Os01g43740.1	PF00067	GO:0055114,GO:0020037,GO:0016705,GO:0005506	AT3G14660.1	CYP72A13	cytochrome P450, family 72, subfamily A, polypeptide 13
	Zjn_sc00067.1.g00600.1	LOC_Os12g04480.1	PF00067	GO:0055114,GO:0020037,GO:0016705,GO:0005506	AT5G05690.1	CBB3,CPD,CYP90,CYP90A,CYP90A1,DWF3	Cytochrome P450 superfamily protein
	Zjn_sc00006.1.g01010.1	LOC_Os04g39430.1	PF00067	GO:0055114,GO:0020037,GO:0016705,GO:0005506	AT3G50660.1	CLM,CYP90B1,DWF4,PSC1,SAV1,SNP2	Cytochrome P450 superfamily protein
	Zjn_sc00136.1.g00270.1	LOC_Os10g16974.1	PF00067	GO:0055114,GO:0020037,GO:0016705,GO:0005506	AT5G07990.1	CYP75B1,D501,TT7	Cytochrome P450 superfamily protein
	Zjn_sc00047.1.g03470.1	LOC_Os10g36848.1	PF00067	GO:0055114,GO:0020037,GO:0016705,GO:0005506	AT4G36220.1	CYP84A1,FAH1	ferulic acid 5-hydroxylase 1
	Zjn_sc00092.1.g02180.1	LOC_Os10g36848.1	PF00067	GO:0055114,GO:0020037,GO:0016705,GO:0005506	AT4G36220.1	CYP84A1,FAH1	ferulic acid 5-hydroxylase 1
	Zjn_sc00002.1.g00600.1	LOC_Os03g25150.1	PF00067	GO:0055114,GO:0020037,GO:0016705,GO:0005506	AT5G07990.1	CYP75B1,D501,TT7	Cytochrome P450 superfamily protein
	Zjn_sc00050.1.g01430.1	LOC_Os09g35940.1	PF00067	GO:0055114,GO:0020037,GO:0016705,GO:0005506	AT3G61880.2	CYP78A9	cytochrome p450 78a9
	Zjn_sc00001.1.g02730.1	LOC_Os07g23570.1	PF00067	GO:0055114,GO:0020037,GO:0016705,GO:0005506	AT2G46950.1	CYP709B2	cytochrome P450, family 709, subfamily B, polypeptide 2
	Zjn_sc00039.1.g02700.1	LOC_Os10g17260.1	PF00067	GO:0055114,GO:0020037,GO:0016705,GO:0005506	AT5G07990.1	CYP75B1,D501,TT7	Cytochrome P450 superfamily protein
	Zjn_sc00039.1.g01960.1	LOC_Os09g26960.1	PF00067	GO:0055114,GO:0020037,GO:0016705,GO:0005506	AT5G07990.1	CYP75B1,D501,TT7	Cytochrome P450 superfamily protein
	Zjn_sc00133.1.g00540.1	LOC_Os01g43740.1	PF00067	GO:0055114,GO:0020037,GO:0016705,GO:0005506	AT3G14660.1	CYP72A13	cytochrome P450, family 72, subfamily A, polypeptide 13
	Zjn_sc00007.1.g09340.1	LOC_Os02g45280.1	PF00067	GO:0055114,GO:0020037,GO:0016705,GO:0005506	AT1G12740.1	CYP87A2	cytochrome P450, family 87, subfamily A, polypeptide 2
	Zjn_sc00154.1.g00240.1	LOC_Os06g19070.1	PF00067	GO:0055114,GO:0020037,GO:0016705,GO:0005506	AT2G45550.1	CYP76C4	cytochrome P450, family 76, subfamily C, polypeptide 4
	Zjn_sc00019.1.g01440.1	LOC_Os03g40540.1	PF00067	GO:0055114,GO:0020037,GO:0016705,GO:0005506	AT3G30180.1	BR6OX2,CYP85A2	brassinosteroid-6-oxidase 2
	Zjn_sc00045.1.g01050.1	LOC_Os02g11020.1	PF00067	GO:0055114,GO:0020037,GO:0016705,GO:0005506	AT2G26710.1	BAS1,CYP72B1,CYP734A1	Cytochrome P450 superfamily protein
	Zjn_sc00078.1.g02580.1	LOC_Os08g43390.1	PF00067	GO:0055114,GO:0020037,GO:0016705,GO:0005506	AT2G46660.1	CYP78A6	cytochrome P450, family 78, subfamily A, polypeptide 6
	Zjn_sc00078.1.g02640.1	LOC_Os08g43440.1	PF00067	GO:0055114,GO:0020037,GO:0016705,GO:0005506	AT4G12320.1	CYP706A6	cytochrome P450, family 706, subfamily A, polypeptide 6
	Zjn_sc00122.1.g00940.1	LOC_Os09g35940.1	PF00067	GO:0055114,GO:0020037,GO:0016705,GO:0005506	AT3G61880.2	CYP78A9	cytochrome p450 78a9
	Zjn_sc00069.1.g02300.1	LOC_Os02g11020.1	PF00067	GO:0055114,GO:0020037,GO:0016705,GO:0005506	AT2G26710.1	BAS1,CYP72B1,CYP734A1	Cytochrome P450 superfamily protein
	Zjn_sc00015.1.g07330.1	LOC_Os08g43390.1	PF00067	GO:0055114,GO:0020037,GO:0016705,GO:0005506	AT2G46660.1	CYP78A6	cytochrome P450, family 78, subfamily A, polypeptide 6
	Zjn_sc00027.1.g06560.1	LOC_Os05g40384.1	PF00067	GO:0055114,GO:0020037,GO:0016705,GO:0005506	AT5G24910.1	CYP714A1	cytochrome P450, family 714, subfamily A, polypeptide 1
	Zjn_sc00010.1.g01710.1	LOC_Os03g30420.1	PF00067	GO:0055114,GO:0020037,GO:0016705,GO:0005506	AT1G13710.1	CYP78A5,KLU	cytochrome P450, family 78, subfamily A, polypeptide 5
	Zjn_sc00039.1.g01140.1	LOC_Os09g28390.1	PF00067	GO:0055114,GO:0020037,GO:0016705,GO:0005506	AT3G19270.1	CYP707A4	cytochrome P450, family 707, subfamily A, polypeptide 4
	Zjn_sc00028.1.g03720.1	LOC_Os12g02640.1	PF00067	GO:0055114,GO:0020037,GO:0016705,GO:0005506	AT5G24910.1	CYP714A1	cytochrome P450, family 714, subfamily A, polypeptide 1
	Zjn_sc00011.1.g05850.1	LOC_Os01g29150.1	PF00067	GO:0055114,GO:0020037,GO:0016705,GO:0005506	AT2G26710.1	BAS1,CYP72B1,CYP734A1	Cytochrome P450 superfamily protein
	Zjn_sc00101.1.g00500.1	LOC_Os04g01140.1	PF00067	GO:0055114,GO:0020037,GO:0016705,GO:0005506	AT5G06900.1	CYP93D1	cytochrome P450, family 93, subfamily D, polypeptide 1
	Zjn_sc00006.1.g04180.1	LOC_Os04g33370.1	PF00067	GO:0055114,GO:0020037,GO:0016705,GO:0005506	AT5G04660.1	CYP77A4	cytochrome P450, family 77, subfamily A, polypeptide 4
	Zjn_sc00011.1.g00940.1	LOC_Os01g50590.1	PF00067	GO:0055114,GO:0020037,GO:0016705,GO:0005506	AT2G26170.1	CYP711A1,MAX1	cytochrome P450, family 711, subfamily A, polypeptide 1
	Zjn_sc00067.1.g01360.1	LOC_Os06g02019.1	PF00067	GO:0055114,GO:0020037,GO:0016705,GO:0005506	AT2G32440.2	ATKAO2,CYP88A4,KAO2	ent-kaurenoic acid hydroxylase 2
	Zjn_sc00002.1.g00420.1	LOC_Os03g25480.1	PF00067	GO:0055114,GO:0020037,GO:0016705,GO:0005506	AT2G46950.1	CYP709B2	cytochrome P450, family 709, subfamily B, polypeptide 2
	Zjn_sc00025.1.g01300.1	LOC_Os05g33600.1	PF00067	GO:0055114,GO:0020037,GO:0016705,GO:0005506	AT1G75130.1	CYP721A1	cytochrome P450, family 721, subfamily A, polypeptide 1
	Zjn_sc00073.1.g00190.1	LOC_Os10g17260.1	PF00067	GO:0055114,GO:0020037,GO:0016705,GO:0005506	AT5G07990.1	CYP75B1,D501,TT7	Cytochrome P450 superfamily protein
	Zjn_sc00005.1.g08570.1	LOC_Os01g43844.1	PF00067	GO:0055114,GO:0020037,GO:0016705,GO:0005506	AT3G14690.1	CYP72A15	cytochrome P450, family 72, subfamily A, polypeptide 15
	Zjn_sc00066.1.g00360.1	LOC_Os02g57810.1	PF00067	GO:0055114,GO:0020037,GO:0016705,GO:0005506	AT5G52400.1	CYP715A1	cytochrome P450, family 715, subfamily A, polypeptide 1
	Zjn_sc00014.1.g05020.1	LOC_Os03g55240.1	PF00067	GO:0055114,GO:0020037,GO:0016705,GO:0005506	AT4G37320.1	CYP81D5	cytochrome P450, family 81, subfamily D, polypeptide 5
	Zjn_sc00036.1.g01600.1	LOC_Os01g43750.1	PF00067	GO:0055114,GO:0020037,GO:0016705,GO:0005506	AT3G14690.1	CYP72A15	cytochrome P450, family 72, subfamily A, polypeptide 15
	Zjn_sc00007.1.g00790.1	LOC_Os02g57290.1	PF00067	GO:0055114,GO:0020037,GO:0016705,GO:0005506	AT1G31800.1	CYP97A3,LUT5	cytochrome P450, family 97, subfamily A, polypeptide 3
	Zjn_sc00141.1.g01150.1	LOC_Os06g01250.1	PF00067	GO:0055114,GO:0020037,GO:0016705,GO:0005506	AT5G06900.1	CYP93D1	cytochrome P450, family 93, subfamily D, polypeptide 1
	Zjn_sc00014.1.g05030.1	LOC_Os03g55240.1	PF00067	GO:0055114,GO:0020037,GO:0016705,GO:0005506	AT4G37320.1	CYP81D5	cytochrome P450, family 81, subfamily D, polypeptide 5
	Zjn_sc00047.1.g02740.1	LOC_Os02g12890.1	PF00067	GO:0055114,GO:0020037,GO:0016705,GO:0005506	AT2G26170.1	CYP711A1,MAX1	cytochrome P450, family 711, subfamily A, polypeptide 1
	Zjn_sc00013.1.g04890.1	LOC_Os03g55240.1	PF00067	GO:0055114,GO:0020037,GO:0016705,GO:0005506	AT4G37320.1	CYP81D5	cytochrome P450, family 81, subfamily D, polypeptide 5
	Zjn_sc00045.1.g00590.1	LOC_Os02g12690.1	PF00067	GO:0055114,GO:0020037,GO:0016705,GO:0005506	AT5G42650.1	AOS,CYP74A,DDE2	allene oxide synthase
	Zjn_sc00092.1.g02240.1	LOC_Os10g36980.1	PF00067	GO:0055114,GO:0020037,GO:0016705,GO:0005506	AT1G64940.1	CYP89A6	cytochrome P450, family 87, subfamily A, polypeptide 6
	Zjn_sc00008.1.g10050.1	LOC_Os10g37100.1	PF00067	GO:0055114,GO:0020037,GO:0016705,GO:0005506	AT1G64940.1	CYP89A6	cytochrome P450, family 87, subfamily A, polypeptide 6
	Zjn_sc00008.1.g10230.1	LOC_Os10g37100.1	PF00067	GO:0055114,GO:0020037,GO:0016705,GO:0005506	AT1G64940.1	CYP89A6	cytochrome P450, family 87, subfamily A, polypeptide 6
	Zjn_sc00044.1.g01230.1	LOC_Os07g41240.1	PF00067	GO:0055114,GO:0020037,GO:0016705,GO:0005506	AT1G74110.1	CYP78A10	cytochrome P450, family 78, subfamily A, polypeptide 10
	Zjn_sc00028.1.g02910.1	LOC_Os11g04710.1	PF00067	GO:0055114,GO:0020037,GO:0016705,GO:0005506	AT5G05690.1	CBB3,CPD,CYP90,CYP90A,CYP90A1,DWF3	Cytochrome P450 superfamily protein
	Zjn_sc00039.1.g01660.1	LOC_Os09g27500.1	PF00067	GO:0055114,GO:0020037,GO:0016705,GO:0005506	AT2G45550.1	CYP76C4	cytochrome P450, family 76, subfamily C, polypeptide 4
	Zjn_sc00069.1.g03170.1	LOC_Os06g36920.1	PF00067	GO:0055114,GO:0020037,GO:0016705,GO:0005506	AT2G26170.1	CYP711A1,MAX1	cytochrome P450, family 711, subfamily A, polypeptide 1
	Zjn_sc00036.1.g01560.1	LOC_Os01g43740.1	PF00067	GO:0055114,GO:0020037,GO:0016705,GO:0005506	AT3G14660.1	CYP72A13	cytochrome P450, family 72, subfamily A, polypeptide 13
	Zjn_sc00133.1.g00530.1	LOC_Os01g43710.1	PF00067	GO:0055114,GO:0020037,GO:0016705,GO:0005506	AT3G14690.1	CYP72A15	cytochrome P450, family 72, subfamily A, polypeptide 15
	Zjn_sc00133.1.g00550.1	LOC_Os01g43851.1	PF00067	GO:0055114,GO:0020037,GO:0016705,GO:0005506	AT3G14680.1	CYP72A14	cytochrome P450, family 72, subfamily A, polypeptide 14
	Zjn_sc00006.1.g08030.1	LOC_Os04g18380.1	PF00067	GO:0055114,GO:0020037,GO:0016705,GO:0005506	AT4G37370.1	CYP81D8	cytochrome P450, family 81, subfamily D, polypeptide 8
	Zjn_sc00005.1.g04660.1	LOC_Os01g29150.1	PF00067	GO:0055114,GO:0020037,GO:0016705,GO:0005506	AT2G26710.1	BAS1,CYP72B1,CYP734A1	Cytochrome P450 superfamily protein
	Zjn_sc00002.1.g13290.1	LOC_Os03g07250.1	PF00067	GO:0055114,GO:0020037,GO:0016705,GO:0005506	AT1G69500.1	CYP704B1	cytochrome P450, family 704, subfamily B, polypeptide 1
	Zjn_sc00001.1.g08480.1	LOC_Os07g33440.1	PF00067	GO:0055114,GO:0020037,GO:0016705,GO:0005506	AT5G36110.1	CYP716A1	cytochrome P450, family 716, subfamily A, polypeptide 1
	Zjn_sc00049.1.g02600.1	LOC_Os06g09210.1	PF00067	GO:0055114,GO:0020037,GO:0016705,GO:0005506	AT2G46950.1	CYP709B2	cytochrome P450, family 709, subfamily B, polypeptide 2
	Zjn_sc00044.1.g03640.1	LOC_Os07g45290.1	PF00067	GO:0055114,GO:0020037,GO:0016705,GO:0005506	AT2G26710.1	BAS1,CYP72B1,CYP734A1	Cytochrome P450 superfamily protein
	Zjn_sc00014.1.g03740.1	LOC_Os09g10340.1	PF00067	GO:0055114,GO:0020037,GO:0016705,GO:0005506	AT3G26330.1	CYP71B37	cytochrome P450, family 71, subfamily B, polypeptide 37
	Zjn_sc00036.1.g01620.1	LOC_Os01g43700.1	PF00067	GO:0055114,GO:0020037,GO:0016705,GO:0005506	AT3G14660.1	CYP72A13	cytochrome P450, family 72, subfamily A, polypeptide 13
	Zjn_sc00008.1.g04390.1	LOC_Os06g43420.1	PF00067	GO:0055114,GO:0020037,GO:0016705,GO:0005506	AT5G57260.1	CYP71B10	cytochrome P450, family 71, subfamily B, polypeptide 10
	Zjn_sc00216.1.g00100.1	LOC_Os03g44740.1	PF00067	GO:0055114,GO:0020037,GO:0016705,GO:0005506	AT5G07990.1	CYP75B1,D501,TT7	Cytochrome P450 superfamily protein
	Zjn_sc00001.1.g00750.1	LOC_Os07g48330.1	PF00067	GO:0055114,GO:0020037,GO:0016705,GO:0005506	AT5G24910.1	CYP714A1	cytochrome P450, family 714, subfamily A, polypeptide 1
	Zjn_sc00008.1.g04400.1	LOC_Os06g43384.1	PF00067	GO:0055114,GO:0020037,GO:0016705,GO:0005506	AT1G13110.1	CYP71B7	cytochrome P450, family 71 subfamily B, polypeptide 7
	Zjn_sc00013.1.g04880.1	LOC_Os03g55240.1	PF00067	GO:0055114,GO:0020037,GO:0016705,GO:0005506	AT4G37320.1	CYP81D5	cytochrome P450, family 81, subfamily D, polypeptide 5
	Zjn_sc00044.1.g03030.1	LOC_Os07g44140.1	PF00067	GO:0055114,GO:0020037,GO:0016705,GO:0005506	AT2G46950.1	CYP709B2	cytochrome P450, family 709, subfamily B, polypeptide 2
	Zjn_sc00033.1.g02090.1	LOC_Os10g23180.1	PF00067	GO:0055114,GO:0020037,GO:0016705,GO:0005506	AT2G32440.2	ATKAO2,CYP88A4,KAO2	ent-kaurenoic acid hydroxylase 2
	Zjn_sc00015.1.g03450.1	LOC_Os09g28390.1	PF00067	GO:0055114,GO:0020037,GO:0016705,GO:0005506	AT3G19270.1	CYP707A4	cytochrome P450, family 707, subfamily A, polypeptide 4
	Zjn_sc00002.1.g09670.1	LOC_Os03g12500.1	PF00067	GO:0055114,GO:0020037,GO:0016705,GO:0005506	AT5G42650.1	AOS,CYP74A,DDE2	allene oxide synthase
	Zjn_sc00032.1.g00090.1	LOC_Os02g30090.1	PF00067	GO:0055114,GO:0020037,GO:0016705,GO:0005506	AT4G37320.1	CYP81D5	cytochrome P450, family 81, subfamily D, polypeptide 5
	Zjn_sc00004.1.g13040.1	LOC_Os01g24810.1	PF00067	GO:0055114,GO:0020037,GO:0016705,GO:0005506	AT1G64940.1	CYP89A6	cytochrome P450, family 87, subfamily A, polypeptide 6
	Zjn_sc00010.1.g04970.1	LOC_Os02g12540.1	PF00067	GO:0055114,GO:0020037,GO:0016705,GO:0005506	AT3G26330.1	CYP71B37	cytochrome P450, family 71, subfamily B, polypeptide 37
	Zjn_sc00003.1.g00170.1	LOC_Os09g26960.1	PF00067	GO:0055114,GO:0020037,GO:0016705,GO:0005506	AT5G07990.1	CYP75B1,D501,TT7	Cytochrome P450 superfamily protein
	Zjn_sc00060.1.g00250.1	LOC_Os07g33440.1	PF00067	GO:0055114,GO:0020037,GO:0016705,GO:0005506	AT5G36110.1	CYP716A1	cytochrome P450, family 716, subfamily A, polypeptide 1
	Zjn_sc00060.1.g00230.1	LOC_Os07g33620.1	PF00067	GO:0055114,GO:0020037,GO:0016705,GO:0005506	AT5G36110.1	CYP716A1	cytochrome P450, family 716, subfamily A, polypeptide 1
	Zjn_sc00061.1.g00350.1	LOC_Os11g29290.1	PF00067	GO:0055114,GO:0020037,GO:0016705,GO:0005506	AT3G48520.1	CYP94B3	cytochrome P450, family 94, subfamily B, polypeptide 3
	Zjn_sc00152.1.g00200.1	LOC_Os02g01890.1	PF00067	GO:0055114,GO:0020037,GO:0016705,GO:0005506	AT1G64940.1	CYP89A6	cytochrome P450, family 87, subfamily A, polypeptide 6
	Zjn_sc00070.1.g00510.1	LOC_Os07g23570.1	PF00067	GO:0055114,GO:0020037,GO:0016705,GO:0005506	AT2G46950.1	CYP709B2	cytochrome P450, family 709, subfamily B, polypeptide 2
	Zjn_sc00017.1.g06560.1	LOC_Os10g34480.1	PF00067	GO:0055114,GO:0020037,GO:0016705,GO:0005506	AT5G23190.1	CYP86B1	cytochrome P450, family 86, subfamily B, polypeptide 1
	Zjn_sc00047.1.g00260.1	LOC_Os02g09200.1	PF00067	GO:0055114,GO:0020037,GO:0016705,GO:0005506	AT3G26280.1	CYP71B4	cytochrome P450, family 71, subfamily B, polypeptide 4
	Zjn_sc00002.1.g09680.1	LOC_Os03g12500.1	PF00067	GO:0055114,GO:0020037,GO:0016705,GO:0005506	AT5G42650.1	AOS,CYP74A,DDE2	allene oxide synthase
	Zjn_sc00044.1.g04290.1	LOC_Os01g27890.1	PF00067	GO:0055114,GO:0020037,GO:0016705,GO:0005506	AT3G26230.1	CYP71B24	cytochrome P450, family 71, subfamily B, polypeptide 24
	Zjn_sc00056.1.g04810.1	LOC_Os04g47250.1	PF00067	GO:0055114,GO:0020037,GO:0016705,GO:0005506	AT1G01600.1	CYP86A4	cytochrome P450, family 86, subfamily A, polypeptide 4
	Zjn_sc00045.1.g02300.1	LOC_Os02g09390.1	PF00067	GO:0055114,GO:0020037,GO:0016705,GO:0005506	AT4G13310.1	CYP71A20	cytochrome P450, family 71, subfamily A, polypeptide 20
	Zjn_sc00013.1.g10040.1	LOC_Os03g63310.1	PF00067	GO:0055114,GO:0020037,GO:0016705,GO:0005506	AT3G26330.1	CYP71B37	cytochrome P450, family 71, subfamily B, polypeptide 37
	Zjn_sc00106.1.g01860.1	LOC_Os08g35510.1	PF00067	GO:0055114,GO:0020037,GO:0016705,GO:0005506	AT5G07990.1	CYP75B1,D501,TT7	Cytochrome P450 superfamily protein
	Zjn_sc00071.1.g02150.1	LOC_Os08g05620.1	PF00067	GO:0055114,GO:0020037,GO:0016705,GO:0005506	AT1G64940.1	CYP89A6	cytochrome P450, family 87, subfamily A, polypeptide 6
	Zjn_sc00086.1.g02520.1	LOC_Os02g09400.1	PF00067	GO:0055114,GO:0020037,GO:0016705,GO:0005506	AT5G57260.1	CYP71B10	cytochrome P450, family 71, subfamily B, polypeptide 10
	Zjn_sc00011.1.g07620.1	LOC_Os01g10040.1	PF00067	GO:0055114,GO:0020037,GO:0016705,GO:0005506	AT3G13730.1	CYP90D1	cytochrome P450, family 90, subfamily D, polypeptide 1
	Zjn_sc00133.1.g00570.1	LOC_Os01g43851.1	PF00067	GO:0055114,GO:0020037,GO:0016705,GO:0005506	AT3G14680.1	CYP72A14	cytochrome P450, family 72, subfamily A, polypeptide 14
	Zjn_sc00019.1.g00960.1	LOC_Os03g39760.1	PF00067	GO:0055114,GO:0020037,GO:0016705,GO:0005506	AT3G26320.1	CYP71B36	cytochrome P450, family 71, subfamily B, polypeptide 36
	Zjn_sc00155.1.g00400.1	LOC_Os02g01890.1	PF00067	GO:0055114,GO:0020037,GO:0016705,GO:0005506	AT1G64940.1	CYP89A6	cytochrome P450, family 87, subfamily A, polypeptide 6
	Zjn_sc00001.1.g08460.1	LOC_Os07g33620.1	PF00067	GO:0055114,GO:0020037,GO:0016705,GO:0005506	AT5G36110.1	CYP716A1	cytochrome P450, family 716, subfamily A, polypeptide 1
	Zjn_sc00214.1.g00020.1	LOC_Os12g39310.1	PF00067	GO:0055114,GO:0020037,GO:0016705,GO:0005506	AT5G67310.1	CYP81G1	cytochrome P450, family 81, subfamily G, polypeptide 1
	Zjn_sc00155.1.g00440.1	LOC_Os02g02000.1	PF00067	GO:0055114,GO:0020037,GO:0016705,GO:0005506	AT4G15440.1	CYP74B2,HPL1	hydroperoxide lyase 1
	Zjn_sc00243.1.g00080.1	LOC_Os10g37110.1	PF00067	GO:0055114,GO:0020037,GO:0016705,GO:0005506	AT1G64940.1	CYP89A6	cytochrome P450, family 87, subfamily A, polypeptide 6
	Zjn_sc00036.1.g01610.1	LOC_Os01g43710.1	PF00067	GO:0055114,GO:0020037,GO:0016705,GO:0005506	AT3G14690.1	CYP72A15	cytochrome P450, family 72, subfamily A, polypeptide 15
	Zjn_sc00003.1.g11230.1	LOC_Os03g07250.1	PF00067	GO:0055114,GO:0020037,GO:0016705,GO:0005506	AT1G69500.1	CYP704B1	cytochrome P450, family 704, subfamily B, polypeptide 1
	Zjn_sc00006.1.g05960.1	LOC_Os03g63310.1	PF00067	GO:0055114,GO:0020037,GO:0016705,GO:0005506	AT3G26330.1	CYP71B37	cytochrome P450, family 71, subfamily B, polypeptide 37
	Zjn_sc00022.1.g06230.1	LOC_Os02g44654.1	PF00067	GO:0055114,GO:0020037,GO:0016705,GO:0005506	AT1G01600.1	CYP86A4	cytochrome P450, family 86, subfamily A, polypeptide 4
	Zjn_sc00106.1.g01850.1	LOC_Os08g35510.1	PF00067	GO:0055114,GO:0020037,GO:0016705,GO:0005506	AT5G07990.1	CYP75B1,D501,TT7	Cytochrome P450 superfamily protein
	Zjn_sc00071.1.g01910.1	LOC_Os08g01450.1	PF00067	GO:0055114,GO:0020037,GO:0016705,GO:0005506	AT3G48270.1	CYP71A26	cytochrome P450, family 71, subfamily A, polypeptide 26
	Zjn_sc01433.1.g00010.1	LOC_Os06g43384.1	PF00067	GO:0055114,GO:0020037,GO:0016705,GO:0005506	AT1G13110.1	CYP71B7	cytochrome P450, family 71 subfamily B, polypeptide 7
	Zjn_sc00013.1.g10030.1	LOC_Os03g37290.1	PF00067	GO:0055114,GO:0020037,GO:0016705,GO:0005506	AT2G22330.1	CYP79B3	cytochrome P450, family 79, subfamily B, polypeptide 3
	Zjn_sc00031.1.g01260.1	LOC_Os11g05380.1	PF00067	GO:0055114,GO:0020037,GO:0016705,GO:0005506	AT2G27690.1	CYP94C1	cytochrome P450, family 94, subfamily C, polypeptide 1
	Zjn_sc00025.1.g02270.1	LOC_Os05g35010.1	PF00067	GO:0055114,GO:0020037,GO:0016705,GO:0005506	AT3G48280.1	CYP71A25	cytochrome P450, family 71, subfamily A, polypeptide 25
	Zjn_sc00054.1.g01130.1	LOC_Os11g29290.1	PF00067	GO:0055114,GO:0020037,GO:0016705,GO:0005506	AT3G48520.1	CYP94B3	cytochrome P450, family 94, subfamily B, polypeptide 3
	Zjn_sc00250.1.g00030.1	LOC_Os04g08828.1	PF00067	GO:0055114,GO:0020037,GO:0016705,GO:0005506	AT4G39950.1	CYP79B2	cytochrome P450, family 79, subfamily B, polypeptide 2
	Zjn_sc00009.1.g06210.1	LOC_Os01g63540.1	PF00067	GO:0055114,GO:0020037,GO:0016705,GO:0005506	AT5G58860.1	CYP86,CYP86A1	cytochrome P450, family 86, subfamily A, polypeptide 1
	Zjn_sc00023.1.g00580.1	LOC_Os04g48210.1	PF00067	GO:0055114,GO:0020037,GO:0016705,GO:0005506	AT1G12740.1	CYP87A2	cytochrome P450, family 87, subfamily A, polypeptide 2
	Zjn_sc00155.1.g00450.1	LOC_Os02g02000.1	PF00067	GO:0055114,GO:0020037,GO:0016705,GO:0005506	AT4G15440.1	CYP74B2,HPL1	hydroperoxide lyase 1
	Zjn_sc00025.1.g03370.1	LOC_Os05g37250.1	PF00067	GO:0055114,GO:0020037,GO:0016705,GO:0005506	AT2G27690.1	CYP94C1	cytochrome P450, family 94, subfamily C, polypeptide 1
	Zjn_sc00002.1.g08200.1	LOC_Os03g14400.1	PF00067	GO:0055114,GO:0020037,GO:0016705,GO:0005506	AT2G45560.1	CYP76C1	cytochrome P450, family 76, subfamily C, polypeptide 1
	Zjn_sc00020.1.g06600.1	LOC_Os10g30380.1	PF00067	GO:0055114,GO:0020037,GO:0016705,GO:0005506	AT5G25140.1	CYP71B13	cytochrome P450, family 71, subfamily B, polypeptide 13
	Zjn_sc00013.1.g10020.1	LOC_Os03g37290.1	PF00067	GO:0055114,GO:0020037,GO:0016705,GO:0005506	AT2G22330.1	CYP79B3	cytochrome P450, family 79, subfamily B, polypeptide 3
	Zjn_sc00045.1.g02290.1	LOC_Os02g09410.1	PF00067	GO:0055114,GO:0020037,GO:0016705,GO:0005506	AT3G26280.1	CYP71B4	cytochrome P450, family 71, subfamily B, polypeptide 4
	Zjn_sc00006.1.g00580.1	LOC_Os04g40470.1	PF00067	GO:0055114,GO:0020037,GO:0016705,GO:0005506	AT3G26310.1	CYP71B35	cytochrome P450, family 71, subfamily B, polypeptide 35
	Zjn_sc00046.1.g00470.1	LOC_Os03g40540.1	PF00067	GO:0055114,GO:0020037,GO:0016705,GO:0005506	AT3G30180.1	BR6OX2,CYP85A2	brassinosteroid-6-oxidase 2
	Zjn_sc00034.1.g00810.1	LOC_Os01g72740.1	PF00067	GO:0055114,GO:0020037,GO:0016705,GO:0005506	AT5G25120.1	CYP71B11	ytochrome p450, family 71, subfamily B, polypeptide 11
	Zjn_sc00009.1.g06140.1	LOC_Os03g55240.1	PF00067	GO:0055114,GO:0020037,GO:0016705,GO:0005506	AT4G37320.1	CYP81D5	cytochrome P450, family 81, subfamily D, polypeptide 5
	Zjn_sc00069.1.g03080.1	LOC_Os03g37290.1	PF00067	GO:0055114,GO:0020037,GO:0016705,GO:0005506	AT2G22330.1	CYP79B3	cytochrome P450, family 79, subfamily B, polypeptide 3
	Zjn_sc00071.1.g01950.1	LOC_Os08g01450.1	PF00067	GO:0055114,GO:0020037,GO:0016705,GO:0005506	AT3G48270.1	CYP71A26	cytochrome P450, family 71, subfamily A, polypeptide 26
	Zjn_sc00037.1.g03000.1	LOC_Os04g39430.1	PF00067	GO:0055114,GO:0020037,GO:0016705,GO:0005506	AT3G50660.1	CLM,CYP90B1,DWF4,PSC1,SAV1,SNP2	Cytochrome P450 superfamily protein
	Zjn_sc00108.1.g00540.1	LOC_Os10g30390.1	PF00067	GO:0055114,GO:0020037,GO:0016705,GO:0005506	AT5G25180.1	CYP71B14	cytochrome P450, family 71, subfamily B, polypeptide 14
	Zjn_sc00050.1.g01290.1	LOC_Os09g36080.1	PF00067	GO:0055114,GO:0020037,GO:0016705,GO:0005506	AT3G26300.1	CYP71B34	cytochrome P450, family 71, subfamily B, polypeptide 34
	Zjn_sc00121.1.g00710.1	LOC_Os03g55240.1	PF00067	GO:0055114,GO:0020037,GO:0016705,GO:0005506	AT4G37320.1	CYP81D5	cytochrome P450, family 81, subfamily D, polypeptide 5
	Zjn_sc00140.1.g00580.1	LOC_Os06g43384.1	PF00067	GO:0055114,GO:0020037,GO:0016705,GO:0005506	AT1G13110.1	CYP71B7	cytochrome P450, family 71 subfamily B, polypeptide 7
	Zjn_sc00070.1.g00520.1	LOC_Os07g23570.1	PF00067	GO:0055114,GO:0020037,GO:0016705,GO:0005506	AT2G46950.1	CYP709B2	cytochrome P450, family 709, subfamily B, polypeptide 2
	Zjn_sc00128.1.g00880.1	LOC_Os03g44740.1	PF00067	GO:0055114,GO:0020037,GO:0016705,GO:0005506	AT5G07990.1	CYP75B1,D501,TT7	Cytochrome P450 superfamily protein
	Zjn_sc00004.1.g07730.1	LOC_Os04g48460.1	PF00067	GO:0055114,GO:0020037,GO:0016705,GO:0005506	AT2G44890.1	CYP704A1	cytochrome P450, family 704, subfamily A, polypeptide 1
	Zjn_sc00033.1.g01550.1	LOC_Os10g26340.1	PF00067	GO:0055114,GO:0020037,GO:0016705,GO:0005506	AT5G09970.1	CYP78A7	cytochrome P450, family 78, subfamily A, polypeptide 7
	Zjn_sc00020.1.g06570.1	LOC_Os10g30390.1	PF00067	GO:0055114,GO:0020037,GO:0016705,GO:0005506	AT5G25180.1	CYP71B14	cytochrome P450, family 71, subfamily B, polypeptide 14
	Zjn_sc00073.1.g00650.1	LOC_Os04g48200.1	PF00067	GO:0055114,GO:0020037,GO:0016705,GO:0005506	AT1G12740.1	CYP87A2	cytochrome P450, family 87, subfamily A, polypeptide 2
	Zjn_sc00009.1.g06340.1	LOC_Os03g55240.1	PF00067	GO:0055114,GO:0020037,GO:0016705,GO:0005506	AT4G37320.1	CYP81D5	cytochrome P450, family 81, subfamily D, polypeptide 5
	Zjn_sc00122.1.g00750.1	LOC_Os09g36080.1	PF00067	GO:0055114,GO:0020037,GO:0016705,GO:0005506	AT3G26300.1	CYP71B34	cytochrome P450, family 71, subfamily B, polypeptide 34
	Zjn_sc00995.1.g00010.1	LOC_Os03g55240.1	PF00067	GO:0055114,GO:0020037,GO:0016705,GO:0005506	AT4G37320.1	CYP81D5	cytochrome P450, family 81, subfamily D, polypeptide 5
	Zjn_sc00092.1.g02230.1	LOC_Os10g36980.1	PF00067	GO:0055114,GO:0020037,GO:0016705,GO:0005506	AT1G64940.1	CYP89A6	cytochrome P450, family 87, subfamily A, polypeptide 6
	Zjn_sc00133.1.g00560.1	LOC_Os01g43851.1	PF00067	GO:0055114,GO:0020037,GO:0016705,GO:0005506	AT3G14680.1	CYP72A14	cytochrome P450, family 72, subfamily A, polypeptide 14
	Zjn_sc00102.1.g01590.1	LOC_Os10g38110.1	PF00067	GO:0055114,GO:0020037,GO:0016705,GO:0005506	AT2G45510.1	CYP704A2	cytochrome P450, family 704, subfamily A, polypeptide 2
	Zjn_sc00067.1.g00920.1	LOC_Os11g05380.1	PF00067	GO:0055114,GO:0020037,GO:0016705,GO:0005506	AT2G27690.1	CYP94C1	cytochrome P450, family 94, subfamily C, polypeptide 1
	Zjn_sc00085.1.g00780.1	LOC_Os03g12500.1	PF00067	GO:0055114,GO:0020037,GO:0016705,GO:0005506	AT5G42650.1	AOS,CYP74A,DDE2	allene oxide synthase
	Zjn_sc00014.1.g10020.1	LOC_Os03g63310.1	PF00067	GO:0055114,GO:0020037,GO:0016705,GO:0005506	AT3G26330.1	CYP71B37	cytochrome P450, family 71, subfamily B, polypeptide 37
	Zjn_sc00002.1.g09840.1	LOC_Os03g12260.1	PF00067	GO:0055114,GO:0020037,GO:0016705,GO:0005506	AT3G56630.1	CYP94D2	cytochrome P450, family 94, subfamily D, polypeptide 2
	Zjn_sc00006.1.g05370.1	LOC_Os02g09220.1	PF00067	GO:0055114,GO:0020037,GO:0016705,GO:0005506	AT3G26300.1	CYP71B34	cytochrome P450, family 71, subfamily B, polypeptide 34
	Zjn_sc00142.1.g00530.1	LOC_Os08g39730.1	PF00067	GO:0055114,GO:0020037,GO:0016705,GO:0005506	AT2G45550.1	CYP76C4	cytochrome P450, family 76, subfamily C, polypeptide 4
	Zjn_sc00008.1.g04380.1	LOC_Os02g09220.1	PF00067	GO:0055114,GO:0020037,GO:0016705,GO:0005506	AT3G26300.1	CYP71B34	cytochrome P450, family 71, subfamily B, polypeptide 34
	Zjn_sc00193.1.g00010.1	LOC_Os09g21260.1	PF00067	GO:0055114,GO:0020037,GO:0016705,GO:0005506	AT5G36110.1	CYP716A1	cytochrome P450, family 716, subfamily A, polypeptide 1
	Zjn_sc00004.1.g03620.1	LOC_Os08g01510.1	PF00067	GO:0055114,GO:0020037,GO:0016705,GO:0005506	AT3G48280.1	CYP71A25	cytochrome P450, family 71, subfamily A, polypeptide 25
	Zjn_sc00056.1.g00510.1	LOC_Os04g40470.1	PF00067	GO:0055114,GO:0020037,GO:0016705,GO:0005506	AT3G26310.1	CYP71B35	cytochrome P450, family 71, subfamily B, polypeptide 35
	Zjn_sc00142.1.g00020.1	LOC_Os09g21260.1	PF00067	GO:0055114,GO:0020037,GO:0016705,GO:0005506	AT5G36110.1	CYP716A1	cytochrome P450, family 716, subfamily A, polypeptide 1
	Zjn_sc00043.1.g04550.1	LOC_Os01g12740.1	PF00067	GO:0055114,GO:0020037,GO:0016705,GO:0005506	AT3G48290.1	CYP71A24	cytochrome P450, family 71, subfamily A, polypeptide 24
	Zjn_sc00142.1.g00030.1	LOC_Os09g21260.1	PF00067	GO:0055114,GO:0020037,GO:0016705,GO:0005506	AT5G36110.1	CYP716A1	cytochrome P450, family 716, subfamily A, polypeptide 1
	Zjn_sc00003.1.g07220.1	LOC_Os03g12660.1	PF00067	GO:0055114,GO:0020037,GO:0016705,GO:0005506	AT3G50660.1	CLM,CYP90B1,DWF4,PSC1,SAV1,SNP2	Cytochrome P450 superfamily protein
	Zjn_sc00006.1.g06220.1	LOC_Os08g01450.1	PF00067	GO:0055114,GO:0020037,GO:0016705,GO:0005506	AT3G48270.1	CYP71A26	cytochrome P450, family 71, subfamily A, polypeptide 26
	Zjn_sc00150.1.g00690.1	LOC_Os08g01450.1	PF00067	GO:0055114,GO:0020037,GO:0016705,GO:0005506	AT3G48270.1	CYP71A26	cytochrome P450, family 71, subfamily A, polypeptide 26
	Zjn_sc00069.1.g03090.1	LOC_Os03g63310.1	PF00067	GO:0055114,GO:0020037,GO:0016705,GO:0005506	AT3G26330.1	CYP71B37	cytochrome P450, family 71, subfamily B, polypeptide 37
	Zjn_sc00025.1.g00050.1	LOC_Os05g31740.1	PF00067	GO:0055114,GO:0020037,GO:0016705,GO:0005506	AT3G56630.1	CYP94D2	cytochrome P450, family 94, subfamily D, polypeptide 2
	Zjn_sc00043.1.g04560.1	LOC_Os01g12760.1	PF00067	GO:0055114,GO:0020037,GO:0016705,GO:0005506	AT3G48280.1	CYP71A25	cytochrome P450, family 71, subfamily A, polypeptide 25
	Zjn_sc00193.1.g00020.1	LOC_Os09g21260.1	PF00067	GO:0055114,GO:0020037,GO:0016705,GO:0005506	AT5G36110.1	CYP716A1	cytochrome P450, family 716, subfamily A, polypeptide 1
	Zjn_sc00087.1.g00100.1	LOC_Os05g34325.1	PF00067	GO:0055114,GO:0020037,GO:0016705,GO:0005506	AT1G11680.1	CYP51,CYP51A2,CYP51G1,EMB1738	CYTOCHROME P450 51G1
	Zjn_sc00040.1.g02710.1	LOC_Os01g59020.1	PF00067	GO:0055114,GO:0020037,GO:0016705,GO:0005506	AT3G56630.1	CYP94D2	cytochrome P450, family 94, subfamily D, polypeptide 2
	Zjn_sc00037.1.g02520.1	LOC_Os02g38290.1	PF00067	GO:0055114,GO:0020037,GO:0016705,GO:0005506	AT1G24540.1	CYP86C1	cytochrome P450, family 86, subfamily C, polypeptide 1
	Zjn_sc00047.1.g00550.1	LOC_Os08g01450.1	PF00067	GO:0055114,GO:0020037,GO:0016705,GO:0005506	AT3G48270.1	CYP71A26	cytochrome P450, family 71, subfamily A, polypeptide 26
	Zjn_sc00045.1.g00460.1	LOC_Os09g36080.1	PF00067	GO:0055114,GO:0020037,GO:0016705,GO:0005506	AT3G26300.1	CYP71B34	cytochrome P450, family 71, subfamily B, polypeptide 34
	Zjn_sc00005.1.g04080.1	LOC_Os01g08810.1	PF00067	GO:0055114,GO:0020037,GO:0016705,GO:0005506	AT4G39490.1	CYP96A10	cytochrome P450, family 96, subfamily A, polypeptide 10
	Zjn_sc00002.1.g09250.1	LOC_Os03g12660.1	PF00067	GO:0055114,GO:0020037,GO:0016705,GO:0005506	AT3G50660.1	CLM,CYP90B1,DWF4,PSC1,SAV1,SNP2	Cytochrome P450 superfamily protein
	Zjn_sc00127.1.g00530.1	LOC_Os01g24780.1	PF00067	GO:0055114,GO:0020037,GO:0016705,GO:0005506	AT2G46950.1	CYP709B2	cytochrome P450, family 709, subfamily B, polypeptide 2
	Zjn_sc00179.1.g00080.1	LOC_Os01g12740.1	PF00067	GO:0055114,GO:0020037,GO:0016705,GO:0005506	AT3G48290.1	CYP71A24	cytochrome P450, family 71, subfamily A, polypeptide 24
	Zjn_sc00020.1.g06580.1	LOC_Os10g30390.1	PF00067	GO:0055114,GO:0020037,GO:0016705,GO:0005506	AT5G25180.1	CYP71B14	cytochrome P450, family 71, subfamily B, polypeptide 14
	Zjn_sc00006.1.g03790.1	LOC_Os01g58970.1	PF00067	GO:0055114,GO:0020037,GO:0016705,GO:0005506	AT3G56630.1	CYP94D2	cytochrome P450, family 94, subfamily D, polypeptide 2
	Zjn_sc00017.1.g05380.1	LOC_Os02g30080.1	PF00067	GO:0055114,GO:0020037,GO:0016705,GO:0005506	AT4G37360.1	CYP81D2	cytochrome P450, family 81, subfamily D, polypeptide 2
	Zjn_sc00127.1.g00540.1	LOC_Os01g24780.1	PF00067	GO:0055114,GO:0020037,GO:0016705,GO:0005506	AT2G46950.1	CYP709B2	cytochrome P450, family 709, subfamily B, polypeptide 2
	Zjn_sc00020.1.g04620.1	LOC_Os10g34480.1	PF00067	GO:0055114,GO:0020037,GO:0016705,GO:0005506	AT5G23190.1	CYP86B1	cytochrome P450, family 86, subfamily B, polypeptide 1
	Zjn_sc00004.1.g04480.1	LOC_Os11g27730.1	PF00067	GO:0055114,GO:0020037,GO:0016705,GO:0005506	AT3G48310.1	CYP71A22	cytochrome P450, family 71, subfamily A, polypeptide 22
	Zjn_sc00113.1.g00360.1	LOC_Os08g01450.1	PF00067	GO:0055114,GO:0020037,GO:0016705,GO:0005506	AT3G48270.1	CYP71A26	cytochrome P450, family 71, subfamily A, polypeptide 26
	Zjn_sc00013.1.g04920.1	LOC_Os03g55240.1	PF00067	GO:0055114,GO:0020037,GO:0016705,GO:0005506	AT4G37320.1	CYP81D5	cytochrome P450, family 81, subfamily D, polypeptide 5
	Zjn_sc00009.1.g01000.1	LOC_Os01g72260.1	PF00067	GO:0055114,GO:0020037,GO:0016705,GO:0005506	AT3G56630.1	CYP94D2	cytochrome P450, family 94, subfamily D, polypeptide 2
	Zjn_sc00028.1.g00910.1	LOC_Os02g30080.1	PF00067	GO:0055114,GO:0020037,GO:0016705,GO:0005506	AT4G37360.1	CYP81D2	cytochrome P450, family 81, subfamily D, polypeptide 2
	Zjn_sc00189.1.g00180.1	LOC_Os05g11130.1	PF00067	GO:0055114,GO:0020037,GO:0016705,GO:0005506	AT3G13730.1	CYP90D1	cytochrome P450, family 90, subfamily D, polypeptide 1
	Zjn_sc00107.1.g01500.1	LOC_Os12g09500.1	PF00067	GO:0055114,GO:0020037,GO:0016705,GO:0005506	AT2G45570.1	CYP76C2	cytochrome P450, family 76, subfamily C, polypeptide 2
	Zjn_sc00107.1.g01340.1	LOC_Os12g09500.1	PF00067	GO:0055114,GO:0020037,GO:0016705,GO:0005506	AT2G45570.1	CYP76C2	cytochrome P450, family 76, subfamily C, polypeptide 2
	Zjn_sc00034.1.g06290.1	LOC_Os01g63930.1	PF00067	GO:0055114,GO:0020037,GO:0016705,GO:0005506	AT2G27690.1	CYP94C1	cytochrome P450, family 94, subfamily C, polypeptide 1
	Zjn_sc00038.1.g03140.1	LOC_Os12g39240.1	PF00067	GO:0055114,GO:0020037,GO:0016705,GO:0005506	AT4G37340.1	CYP81D3	cytochrome P450, family 81, subfamily D, polypeptide 3
	Zjn_sc00063.1.g02180.1	LOC_Os06g22340.1	PF00067	GO:0055114,GO:0020037,GO:0016705,GO:0005506	AT1G64940.1	CYP89A6	cytochrome P450, family 87, subfamily A, polypeptide 6
	Zjn_sc00023.1.g00560.1	LOC_Os04g48170.1	PF00067	GO:0055114,GO:0020037,GO:0016705,GO:0005506	AT1G12740.1	CYP87A2	cytochrome P450, family 87, subfamily A, polypeptide 2
	Zjn_sc00028.1.g03730.1	LOC_Os12g02640.1	PF00067	GO:0055114,GO:0020037,GO:0016705,GO:0005506	AT5G24910.1	CYP714A1	cytochrome P450, family 714, subfamily A, polypeptide 1
	Zjn_sc00058.1.g02990.1	LOC_Os08g01510.1	PF00067	GO:0055114,GO:0020037,GO:0016705,GO:0005506	AT3G48280.1	CYP71A25	cytochrome P450, family 71, subfamily A, polypeptide 25
	Zjn_sc00008.1.g04370.1	LOC_Os06g43420.1	PF00067	GO:0055114,GO:0020037,GO:0016705,GO:0005506	AT5G57260.1	CYP71B10	cytochrome P450, family 71, subfamily B, polypeptide 10
	Zjn_sc00127.1.g00490.1	LOC_Os01g24780.1	PF00067	GO:0055114,GO:0020037,GO:0016705,GO:0005506	AT2G46950.1	CYP709B2	cytochrome P450, family 709, subfamily B, polypeptide 2
	Zjn_sc00017.1.g00790.1	LOC_Os03g14400.1	PF00067	GO:0055114,GO:0020037,GO:0016705,GO:0005506	AT2G45560.1	CYP76C1	cytochrome P450, family 76, subfamily C, polypeptide 1
	Zjn_sc00045.1.g02310.1	LOC_Os01g27890.1	PF00067	GO:0055114,GO:0020037,GO:0016705,GO:0005506	AT3G26230.1	CYP71B24	cytochrome P450, family 71, subfamily B, polypeptide 24
	Zjn_sc00036.1.g01510.1	LOC_Os01g43844.1	PF00067	GO:0055114,GO:0020037,GO:0016705,GO:0005506	AT3G14690.1	CYP72A15	cytochrome P450, family 72, subfamily A, polypeptide 15
	Zjn_sc00045.1.g00440.1	LOC_Os09g36080.1	PF00067	GO:0055114,GO:0020037,GO:0016705,GO:0005506	AT3G26300.1	CYP71B34	cytochrome P450, family 71, subfamily B, polypeptide 34
	Zjn_sc00015.1.g03070.1	LOC_Os08g39730.1	PF00067	GO:0055114,GO:0020037,GO:0016705,GO:0005506	AT2G45550.1	CYP76C4	cytochrome P450, family 76, subfamily C, polypeptide 4
	Zjn_sc00028.1.g00920.1	LOC_Os02g30080.1	PF00067	GO:0055114,GO:0020037,GO:0016705,GO:0005506	AT4G37360.1	CYP81D2	cytochrome P450, family 81, subfamily D, polypeptide 2
	Zjn_sc00062.1.g01170.1	LOC_Os03g63310.1	PF00067	GO:0055114,GO:0020037,GO:0016705,GO:0005506	AT3G26330.1	CYP71B37	cytochrome P450, family 71, subfamily B, polypeptide 37
	Zjn_sc00042.1.g00940.1	LOC_Os01g27890.1	PF00067	GO:0055114,GO:0020037,GO:0016705,GO:0005506	AT3G26230.1	CYP71B24	cytochrome P450, family 71, subfamily B, polypeptide 24
	Zjn_sc00003.1.g04290.1	LOC_Os10g23180.1	PF00067	GO:0055114,GO:0020037,GO:0016705,GO:0005506	AT2G32440.2	ATKAO2,CYP88A4,KAO2	ent-kaurenoic acid hydroxylase 2
	Zjn_sc06912.1.g00010.1	LOC_Os10g26340.1	PF00067	GO:0055114,GO:0020037,GO:0016705,GO:0005506	AT5G09970.1	CYP78A7	cytochrome P450, family 78, subfamily A, polypeptide 7
	Zjn_sc00010.1.g03000.1	LOC_Os09g10340.1	PF00067	GO:0055114,GO:0020037,GO:0016705,GO:0005506	AT3G26330.1	CYP71B37	cytochrome P450, family 71, subfamily B, polypeptide 37
	Zjn_sc00005.1.g03160.1	LOC_Os01g10040.1	PF00067	GO:0055114,GO:0020037,GO:0016705,GO:0005506	AT3G13730.1	CYP90D1	cytochrome P450, family 90, subfamily D, polypeptide 1
	Zjn_sc00014.1.g05010.1	LOC_Os03g55240.1	PF00067	GO:0055114,GO:0020037,GO:0016705,GO:0005506	AT4G37320.1	CYP81D5	cytochrome P450, family 81, subfamily D, polypeptide 5
	Zjn_sc00023.1.g00570.1	LOC_Os02g45280.1	PF00067	GO:0055114,GO:0020037,GO:0016705,GO:0005506	AT1G12740.1	CYP87A2	cytochrome P450, family 87, subfamily A, polypeptide 2
	Zjn_sc00016.1.g03150.1	LOC_Os05g08850.1	PF00067	GO:0055114,GO:0020037,GO:0016705,GO:0005506	AT2G21910.1	CYP96A5	cytochrome P450, family 96, subfamily A, polypeptide 5
	Zjn_sc00107.1.g00820.1	LOC_Os07g26870.1	PF00067	GO:0055114,GO:0020037,GO:0016705,GO:0005506	AT1G64940.1	CYP89A6	cytochrome P450, family 87, subfamily A, polypeptide 6
	Zjn_sc00085.1.g00010.1	LOC_Os03g39650.1	PF00067	GO:0055114,GO:0020037,GO:0016705,GO:0005506	AT3G26300.1	CYP71B34	cytochrome P450, family 71, subfamily B, polypeptide 34
	Zjn_sc00703.1.g00020.1	LOC_Os03g14560.1	PF00067	GO:0055114,GO:0020037,GO:0016705,GO:0005506	AT2G45560.1	CYP76C1	cytochrome P450, family 76, subfamily C, polypeptide 1
	Zjn_sc00025.1.g04980.1	LOC_Os10g36740.1	PF00067	GO:0055114,GO:0020037,GO:0016705,GO:0005506	AT1G64940.1	CYP89A6	cytochrome P450, family 87, subfamily A, polypeptide 6
	Zjn_sc00102.1.g01570.1	LOC_Os10g38090.1	PF00067	GO:0055114,GO:0020037,GO:0016705,GO:0005506	AT2G45510.1	CYP704A2	cytochrome P450, family 704, subfamily A, polypeptide 2
	Zjn_sc00069.1.g00750.1	LOC_Os06g43384.1	PF00067	GO:0055114,GO:0020037,GO:0016705,GO:0005506	AT1G13110.1	CYP71B7	cytochrome P450, family 71 subfamily B, polypeptide 7
	Zjn_sc00006.1.g03460.1	LOC_Os08g01450.1	PF00067	GO:0055114,GO:0020037,GO:0016705,GO:0005506	AT3G48270.1	CYP71A26	cytochrome P450, family 71, subfamily A, polypeptide 26
	Zjn_sc00076.1.g00180.1	LOC_Os08g39730.1	PF00067	GO:0055114,GO:0020037,GO:0016705,GO:0005506	AT2G45550.1	CYP76C4	cytochrome P450, family 76, subfamily C, polypeptide 4
	Zjn_sc00008.1.g04410.1	LOC_Os06g43384.1	PF00067	GO:0055114,GO:0020037,GO:0016705,GO:0005506	AT1G13110.1	CYP71B7	cytochrome P450, family 71 subfamily B, polypeptide 7
	Zjn_sc00008.1.g06820.1	LOC_Os06g37364.1	PF00067	GO:0055114,GO:0020037,GO:0016705,GO:0005506	AT5G25900.1	ATKO1,CYP701A3,GA3	GA requiring 3
	Zjn_sc00015.1.g03110.1	LOC_Os08g39730.1	PF00067	GO:0055114,GO:0020037,GO:0016705,GO:0005506	AT2G45550.1	CYP76C4	cytochrome P450, family 76, subfamily C, polypeptide 4
	Zjn_sc00019.1.g00910.1	LOC_Os03g39650.1	PF00067	GO:0055114,GO:0020037,GO:0016705,GO:0005506	AT3G26300.1	CYP71B34	cytochrome P450, family 71, subfamily B, polypeptide 34
	Zjn_sc00103.1.g00870.1	LOC_Os02g17760.1	PF00067	GO:0055114,GO:0020037,GO:0016705,GO:0005506	AT1G13080.1	CYP71B2	cytochrome P450, family 71, subfamily B, polypeptide 2
	Zjn_sc00031.1.g03260.1	LOC_Os06g43384.1	PF00067	GO:0055114,GO:0020037,GO:0016705,GO:0005506	AT1G13110.1	CYP71B7	cytochrome P450, family 71 subfamily B, polypeptide 7
	Zjn_sc00063.1.g00020.1	LOC_Os06g22340.1	PF00067	GO:0055114,GO:0020037,GO:0016705,GO:0005506	AT1G64940.1	CYP89A6	cytochrome P450, family 87, subfamily A, polypeptide 6
	Zjn_sc00067.1.g02020.1	LOC_Os06g03930.1	PF00067	GO:0055114,GO:0020037,GO:0016705,GO:0005506	AT2G45510.1	CYP704A2	cytochrome P450, family 704, subfamily A, polypeptide 2
	Zjn_sc00067.1.g02060.1	LOC_Os06g03930.1	PF00067	GO:0055114,GO:0020037,GO:0016705,GO:0005506	AT2G45510.1	CYP704A2	cytochrome P450, family 704, subfamily A, polypeptide 2
	Zjn_sc00003.1.g04270.1	LOC_Os10g23180.1	PF00067	GO:0055114,GO:0020037,GO:0016705,GO:0005506	AT2G32440.2	ATKAO2,CYP88A4,KAO2	ent-kaurenoic acid hydroxylase 2
	Zjn_sc00015.1.g03090.1	LOC_Os08g39730.1	PF00067	GO:0055114,GO:0020037,GO:0016705,GO:0005506	AT2G45550.1	CYP76C4	cytochrome P450, family 76, subfamily C, polypeptide 4
	Zjn_sc00026.1.g00570.1	LOC_Os01g12740.1	PF00067	GO:0055114,GO:0020037,GO:0016705,GO:0005506	AT3G48290.1	CYP71A24	cytochrome P450, family 71, subfamily A, polypeptide 24
	Zjn_sc00069.1.g00740.1	LOC_Os06g43384.1	PF00067	GO:0055114,GO:0020037,GO:0016705,GO:0005506	AT1G13110.1	CYP71B7	cytochrome P450, family 71 subfamily B, polypeptide 7
	Zjn_sc00011.1.g06560.1	LOC_Os01g08800.1	PF00067	GO:0055114,GO:0020037,GO:0016705,GO:0005506	AT4G39490.1	CYP96A10	cytochrome P450, family 96, subfamily A, polypeptide 10
	Zjn_sc00015.1.g03080.1	LOC_Os08g39730.1	PF00067	GO:0055114,GO:0020037,GO:0016705,GO:0005506	AT2G45550.1	CYP76C4	cytochrome P450, family 76, subfamily C, polypeptide 4
	Zjn_sc00092.1.g02160.1	LOC_Os10g36848.1	PF00067	GO:0055114,GO:0020037,GO:0016705,GO:0005506	AT4G36220.1	CYP84A1,FAH1	ferulic acid 5-hydroxylase 1
	Zjn_sc00076.1.g00920.1	LOC_Os10g08540.1	PF00067	GO:0055114,GO:0020037,GO:0016705,GO:0005506	AT2G45550.1	CYP76C4	cytochrome P450, family 76, subfamily C, polypeptide 4
	Zjn_sc00050.1.g02650.1	LOC_Os07g26870.1	PF00067	GO:0055114,GO:0020037,GO:0016705,GO:0005506	AT1G64940.1	CYP89A6	cytochrome P450, family 87, subfamily A, polypeptide 6
	Zjn_sc00004.1.g05390.1	LOC_Os03g45619.1	PF00067	GO:0055114,GO:0020037,GO:0016705,GO:0005506	AT1G12740.1	CYP87A2	cytochrome P450, family 87, subfamily A, polypeptide 2
	Zjn_sc00003.1.g01410.1	LOC_Os03g21400.1	PF00067	GO:0055114,GO:0020037,GO:0016705,GO:0005506	AT5G24910.1	CYP714A1	cytochrome P450, family 714, subfamily A, polypeptide 1
	Zjn_sc00006.1.g05620.1	LOC_Os03g14400.1	PF00067	GO:0055114,GO:0020037,GO:0016705,GO:0005506	AT2G45560.1	CYP76C1	cytochrome P450, family 76, subfamily C, polypeptide 1
	Zjn_sc00085.1.g00050.1	LOC_Os06g30500.1	PF00067	GO:0055114,GO:0020037,GO:0016705,GO:0005506	AT2G24180.1	CYP71B6	cytochrome p450 71b6
	Zjn_sc00019.1.g00870.1	LOC_Os03g39650.1	PF00067	GO:0055114,GO:0020037,GO:0016705,GO:0005506	AT3G26300.1	CYP71B34	cytochrome P450, family 71, subfamily B, polypeptide 34
	Zjn_sc00094.1.g01380.1	LOC_Os05g34325.1	PF00067	GO:0055114,GO:0020037,GO:0016705,GO:0005506	AT1G11680.1	CYP51,CYP51A2,CYP51G1,EMB1738	CYTOCHROME P450 51G1
	Zjn_sc00085.1.g00020.1	LOC_Os06g43520.1	PF00067	GO:0055114,GO:0020037,GO:0016705,GO:0005506	AT3G48310.1	CYP71A22	cytochrome P450, family 71, subfamily A, polypeptide 22
	Zjn_sc00014.1.g02110.1	LOC_Os03g37290.1	PF00067	GO:0055114,GO:0020037,GO:0016705,GO:0005506	AT2G22330.1	CYP79B3	cytochrome P450, family 79, subfamily B, polypeptide 3
	Zjn_sc00036.1.g01520.1	LOC_Os01g43844.1	PF00067	GO:0055114,GO:0020037,GO:0016705,GO:0005506	AT3G14690.1	CYP72A15	cytochrome P450, family 72, subfamily A, polypeptide 15
	Zjn_sc00094.1.g00530.1	LOC_Os03g14420.1	PF00067	GO:0055114,GO:0020037,GO:0016705,GO:0005506	AT2G45550.1	CYP76C4	cytochrome P450, family 76, subfamily C, polypeptide 4
	Zjn_sc00090.1.g01380.1	LOC_Os08g01510.1	PF00067	GO:0055114,GO:0020037,GO:0016705,GO:0005506	AT3G48280.1	CYP71A25	cytochrome P450, family 71, subfamily A, polypeptide 25
	Zjn_sc00140.1.g00570.1	LOC_Os06g43384.1	PF00067	GO:0055114,GO:0020037,GO:0016705,GO:0005506	AT1G13110.1	CYP71B7	cytochrome P450, family 71 subfamily B, polypeptide 7
	Zjn_sc06163.1.g00010.1	LOC_Os01g24780.1	PF00067	GO:0055114,GO:0020037,GO:0016705,GO:0005506	AT2G46950.1	CYP709B2	cytochrome P450, family 709, subfamily B, polypeptide 2
	Zjn_sc00010.1.g03130.1	LOC_Os09g10340.1	PF00067	GO:0055114,GO:0020037,GO:0016705,GO:0005506	AT3G26330.1	CYP71B37	cytochrome P450, family 71, subfamily B, polypeptide 37
	Zjn_sc00010.1.g03120.1	LOC_Os09g10340.1	PF00067	GO:0055114,GO:0020037,GO:0016705,GO:0005506	AT3G26330.1	CYP71B37	cytochrome P450, family 71, subfamily B, polypeptide 37
	Zjn_sc00072.1.g00010.1	LOC_Os01g72740.1	PF00067	GO:0055114,GO:0020037,GO:0016705,GO:0005506	AT5G25120.1	CYP71B11	ytochrome p450, family 71, subfamily B, polypeptide 11
	Zjn_sc00033.1.g00200.1	LOC_Os04g10160.1	PF00067	GO:0055114,GO:0020037,GO:0016705,GO:0005506	AT5G25120.1	CYP71B11	ytochrome p450, family 71, subfamily B, polypeptide 11
	Zjn_sc00016.1.g06750.1	LOC_Os05g01120.1	PF00067	GO:0055114,GO:0020037,GO:0016705,GO:0005506	AT1G19630.1	CYP722A1	cytochrome P450, family 722, subfamily A, polypeptide 1
	Zjn_sc00019.1.g01210.1	LOC_Os03g63310.1	PF00067	GO:0055114,GO:0020037,GO:0016705,GO:0005506	AT3G26330.1	CYP71B37	cytochrome P450, family 71, subfamily B, polypeptide 37
	Zjn_sc00020.1.g03060.1	LOC_Os03g14560.1	PF00067	GO:0055114,GO:0020037,GO:0016705,GO:0005506	AT2G45560.1	CYP76C1	cytochrome P450, family 76, subfamily C, polypeptide 1
	Zjn_sc05048.1.g00010.1	LOC_Os03g44740.1	PF00067	GO:0055114,GO:0020037,GO:0016705,GO:0005506	AT5G07990.1	CYP75B1,D501,TT7	Cytochrome P450 superfamily protein
	Zjn_sc06825.1.g00010.1	LOC_Os09g35940.1	PF00067	GO:0055114,GO:0020037,GO:0016705,GO:0005506	AT3G61880.2	CYP78A9	cytochrome p450 78a9
	Zjn_sc00014.1.g02100.1	LOC_Os04g08828.1	PF00067	GO:0055114,GO:0020037,GO:0016705,GO:0005506	AT4G39950.1	CYP79B2	cytochrome P450, family 79, subfamily B, polypeptide 2
	Zjn_sc00017.1.g05350.1	LOC_Os02g30080.1	PF00067	GO:0055114,GO:0020037,GO:0016705,GO:0005506	AT4G37360.1	CYP81D2	cytochrome P450, family 81, subfamily D, polypeptide 2
	Zjn_sc00036.1.g01570.1	LOC_Os01g43750.1	PF00067	GO:0055114,GO:0020037,GO:0016705,GO:0005506	AT3G14690.1	CYP72A15	cytochrome P450, family 72, subfamily A, polypeptide 15
	Zjn_sc11413.1.g00010.1	LOC_Os03g44740.1	PF00067	GO:0055114,GO:0020037,GO:0016705,GO:0005506	AT5G07990.1	CYP75B1,D501,TT7	Cytochrome P450 superfamily protein
	Zjn_sc00014.1.g09420.1	LOC_Os02g47470.1	PF00067	GO:0055114,GO:0020037,GO:0016705,GO:0005506	AT4G19230.1	CYP707A1	cytochrome P450, family 707, subfamily A, polypeptide 1
	Zjn_sc00066.1.g00800.1	LOC_Os02g57290.1	PF00067	GO:0055114,GO:0020037,GO:0016705,GO:0005506	AT1G31800.1	CYP97A3,LUT5	cytochrome P450, family 97, subfamily A, polypeptide 3
	Zjn_sc00127.1.g00560.1	LOC_Os03g25490.1	PF00067	GO:0055114,GO:0020037,GO:0016705,GO:0005506	AT2G46960.1	CYP709B1	cytochrome P450, family 709, subfamily B, polypeptide 1
	Zjn_sc00053.1.g01370.1	LOC_Os10g39930.1	PF00067	GO:0055114,GO:0020037,GO:0016705,GO:0005506	AT3G53130.1	CYP97C1,LUT1	Cytochrome P450 superfamily protein
	Zjn_sc00065.1.g00410.1	LOC_Os03g45619.1	PF00067	GO:0055114,GO:0020037,GO:0016705,GO:0005506	AT1G12740.1	CYP87A2	cytochrome P450, family 87, subfamily A, polypeptide 2
	Zjn_sc00019.1.g02160.1	LOC_Os04g08828.1	PF00067	GO:0055114,GO:0020037,GO:0016705,GO:0005506	AT4G39950.1	CYP79B2	cytochrome P450, family 79, subfamily B, polypeptide 2
	Zjn_sc08435.1.g00010.1	LOC_Os10g08319.1	PF00067	GO:0055114,GO:0020037,GO:0016705,GO:0005506	AT2G45580.1	CYP76C3	cytochrome P450, family 76, subfamily C, polypeptide 3
	Zjn_sc00054.1.g00940.1	LOC_Os11g29720.1	PF00067	GO:0055114,GO:0020037,GO:0016705,GO:0005506	AT1G74110.1	CYP78A10	cytochrome P450, family 78, subfamily A, polypeptide 10
	Zjn_sc00703.1.g00010.1	LOC_Os03g14560.1	PF00067	GO:0055114,GO:0020037,GO:0016705,GO:0005506	AT2G45560.1	CYP76C1	cytochrome P450, family 76, subfamily C, polypeptide 1
	Zjn_sc08421.1.g00010.1	LOC_Os03g14400.1	PF00067	GO:0055114,GO:0020037,GO:0016705,GO:0005506	AT2G45560.1	CYP76C1	cytochrome P450, family 76, subfamily C, polypeptide 1
	Zjn_sc00014.1.g10010.1	LOC_Os03g63310.1	PF00067	GO:0055114,GO:0020037,GO:0016705,GO:0005506	AT3G26330.1	CYP71B37	cytochrome P450, family 71, subfamily B, polypeptide 37
	Zjn_sc10283.1.g00010.1	LOC_Os09g21260.1	PF00067	GO:0055114,GO:0020037,GO:0016705,GO:0005506	AT5G36110.1	CYP716A1	cytochrome P450, family 716, subfamily A, polypeptide 1
	Zjn_sc00177.1.g00250.1	LOC_Os06g22020.1	PF00067	GO:0055114,GO:0020037,GO:0016705,GO:0005506	AT3G48310.1	CYP71A22	cytochrome P450, family 71, subfamily A, polypeptide 22
	Zjn_sc00069.1.g00710.1	LOC_Os06g43520.1	PF00067	GO:0055114,GO:0020037,GO:0016705,GO:0005506	AT3G48310.1	CYP71A22	cytochrome P450, family 71, subfamily A, polypeptide 22
	Zjn_sc00076.1.g00890.1	LOC_Os10g08319.1	PF00067	GO:0055114,GO:0020037,GO:0016705,GO:0005506	AT2G45580.1	CYP76C3	cytochrome P450, family 76, subfamily C, polypeptide 3
	Zjn_sc00015.1.g03060.1	LOC_Os08g39730.1	PF00067	GO:0055114,GO:0020037,GO:0016705,GO:0005506	AT2G45550.1	CYP76C4	cytochrome P450, family 76, subfamily C, polypeptide 4
	Zjn_sc00063.1.g00060.1	LOC_Os06g22340.1	PF00067	GO:0055114,GO:0020037,GO:0016705,GO:0005506	AT1G64940.1	CYP89A6	cytochrome P450, family 87, subfamily A, polypeptide 6
	Zjn_sc00003.1.g06380.1	LOC_Os03g14400.1	PF00067	GO:0055114,GO:0020037,GO:0016705,GO:0005506	AT2G45560.1	CYP76C1	cytochrome P450, family 76, subfamily C, polypeptide 1
	Zjn_sc03804.1.g00010.1	LOC_Os09g26960.1	PF00067	GO:0055114,GO:0020037,GO:0016705,GO:0005506	AT5G07990.1	CYP75B1,D501,TT7	Cytochrome P450 superfamily protein
	Zjn_sc00072.1.g00380.1	LOC_Os08g01470.1	PF00067	GO:0055114,GO:0020037,GO:0016705,GO:0005506	AT3G48280.1	CYP71A25	cytochrome P450, family 71, subfamily A, polypeptide 25
	Zjn_sc00328.1.g00010.1	LOC_Os01g43844.1	PF00067	GO:0055114,GO:0020037,GO:0016705,GO:0005506	AT3G14690.1	CYP72A15	cytochrome P450, family 72, subfamily A, polypeptide 15
	Zjn_sc00085.1.g00040.1	LOC_Os06g30500.1	PF00067	GO:0055114,GO:0020037,GO:0016705,GO:0005506	AT2G24180.1	CYP71B6	cytochrome p450 71b6
	Zjn_sc00006.1.g03470.1	LOC_Os08g01450.1	PF00067	GO:0055114,GO:0020037,GO:0016705,GO:0005506	AT3G48270.1	CYP71A26	cytochrome P450, family 71, subfamily A, polypeptide 26
	Zjn_sc00008.1.g04420.1	LOC_Os06g43410.1	PF00067	GO:0055114,GO:0020037,GO:0016705,GO:0005506	AT2G30770.1	CYP71A13	cytochrome P450, family 71, subfamily A, polypeptide 13
	Zjn_sc00010.1.g02990.1	LOC_Os09g10340.1	PF00067	GO:0055114,GO:0020037,GO:0016705,GO:0005506	AT3G26330.1	CYP71B37	cytochrome P450, family 71, subfamily B, polypeptide 37
	Zjn_sc00062.1.g01180.1	LOC_Os03g63310.1	PF00067	GO:0055114,GO:0020037,GO:0016705,GO:0005506	AT3G26330.1	CYP71B37	cytochrome P450, family 71, subfamily B, polypeptide 37
	Zjn_sc00060.1.g01840.1	LOC_Os05g34380.1	PF00067	GO:0055114,GO:0020037,GO:0016705,GO:0005506	AT1G11680.1	CYP51,CYP51A2,CYP51G1,EMB1738	CYTOCHROME P450 51G1
	Zjn_sc00019.1.g01220.1	LOC_Os03g63310.1	PF00067	GO:0055114,GO:0020037,GO:0016705,GO:0005506	AT3G26330.1	CYP71B37	cytochrome P450, family 71, subfamily B, polypeptide 37
	Zjn_sc00041.1.g02340.1	LOC_Os01g43750.1	PF00067	GO:0055114,GO:0020037,GO:0016705,GO:0005506	AT3G14690.1	CYP72A15	cytochrome P450, family 72, subfamily A, polypeptide 15
	Zjn_sc00043.1.g04570.1	LOC_Os01g12760.1	PF00067	GO:0055114,GO:0020037,GO:0016705,GO:0005506	AT3G48280.1	CYP71A25	cytochrome P450, family 71, subfamily A, polypeptide 25
	Zjn_sc00177.1.g00260.1	LOC_Os02g12540.1	PF00067	GO:0055114,GO:0020037,GO:0016705,GO:0005506	AT3G26330.1	CYP71B37	cytochrome P450, family 71, subfamily B, polypeptide 37
	Zjn_sc00034.1.g00820.1	LOC_Os01g72760.1	PF00067	GO:0055114,GO:0020037,GO:0016705,GO:0005506	AT5G25120.1	CYP71B11	ytochrome p450, family 71, subfamily B, polypeptide 11
	Zjn_sc00001.1.g11560.1	LOC_Os06g15680.1	PF00067	GO:0055114,GO:0020037,GO:0016705,GO:0005506	AT3G48290.2	CYP71A24	cytochrome P450, family 71, subfamily A, polypeptide 24
	Zjn_sc00082.1.g00880.1	LOC_Os10g36848.1	PF00067	GO:0055114,GO:0020037,GO:0016705,GO:0005506	AT4G36220.1	CYP84A1,FAH1	ferulic acid 5-hydroxylase 1
	Zjn_sc00035.1.g01820.1	LOC_Os06g30500.1	PF00067	GO:0055114,GO:0020037,GO:0016705,GO:0005506	AT2G24180.1	CYP71B6	cytochrome p450 71b6
	Zjn_sc07219.1.g00020.1	LOC_Os03g14400.1	PF00067	GO:0055114,GO:0020037,GO:0016705,GO:0005506	AT2G45560.1	CYP76C1	cytochrome P450, family 76, subfamily C, polypeptide 1
	Zjn_sc00099.1.g00260.1	LOC_Os10g08540.1	PF00067	GO:0055114,GO:0020037,GO:0016705,GO:0005506	AT2G45550.1	CYP76C4	cytochrome P450, family 76, subfamily C, polypeptide 4
Z. matrella	Zmw_sc01220.1.g00290.1	LOC_Os02g26810.1	PF00067	GO:0055114,GO:0020037,GO:0016705,GO:0005506	AT2G30490.1	ATC4H,C4H,CYP73A5,REF3	cinnamate-4-hydroxylase
	Zmw_sc04534.1.g00020.1	LOC_Os12g16720.1	PF00067	GO:0055114,GO:0020037,GO:0016705,GO:0005506	AT4G31500.1	ATR4,CYP83B1,RED1,RNT1,SUR2	cytochrome P450, family 83, subfamily B, polypeptide 1
	Zmw_sc04019.1.g00050.1	LOC_Os09g26960.1	PF00067	GO:0055114,GO:0020037,GO:0016705,GO:0005506	AT5G07990.1	CYP75B1,D501,TT7	Cytochrome P450 superfamily protein
	Zmw_sc00268.1.g00040.1	LOC_Os11g32240.1	PF00067	GO:0055114,GO:0020037,GO:0016705,GO:0005506	AT1G11680.1	CYP51,CYP51A2,CYP51G1,EMB1738	CYTOCHROME P450 51G1
	Zmw_sc06337.1.g00030.1	LOC_Os08g03682.1	PF00067	GO:0055114,GO:0020037,GO:0016705,GO:0005506	AT1G01280.1	CYP703,CYP703A2	cytochrome P450, family 703, subfamily A, polypeptide 2
	Zmw_sc03164.1.g00010.1	LOC_Os05g25640.1	PF00067	GO:0055114,GO:0020037,GO:0016705,GO:0005506	AT2G30490.1	ATC4H,C4H,CYP73A5,REF3	cinnamate-4-hydroxylase
	Zmw_sc00429.1.g00260.1	LOC_Os11g32240.1	PF00067	GO:0055114,GO:0020037,GO:0016705,GO:0005506	AT1G11680.1	CYP51,CYP51A2,CYP51G1,EMB1738	CYTOCHROME P450 51G1
	Zmw_sc00039.1.g00420.1	LOC_Os05g25640.1	PF00067	GO:0055114,GO:0020037,GO:0016705,GO:0005506	AT2G30490.1	ATC4H,C4H,CYP73A5,REF3	cinnamate-4-hydroxylase
	Zmw_sc00990.1.g00120.1	LOC_Os06g46680.1	PF00067	GO:0055114,GO:0020037,GO:0016705,GO:0005506	AT1G11600.1	CYP77B1	cytochrome P450, family 77, subfamily B, polypeptide 1
	Zmw_sc00212.1.g00090.1	LOC_Os06g46680.1	PF00067	GO:0055114,GO:0020037,GO:0016705,GO:0005506	AT1G11600.1	CYP77B1	cytochrome P450, family 77, subfamily B, polypeptide 1
	Zmw_sc01384.1.g00020.1	LOC_Os01g11340.1	PF00067	GO:0055114,GO:0020037,GO:0016705,GO:0005506	AT2G34500.1	CYP710A1	cytochrome P450, family 710, subfamily A, polypeptide 1
	Zmw_sc01126.1.g00090.1	LOC_Os02g47470.1	PF00067	GO:0055114,GO:0020037,GO:0016705,GO:0005506	AT4G19230.1	CYP707A1	cytochrome P450, family 707, subfamily A, polypeptide 1
	Zmw_sc00739.1.g00350.1	LOC_Os02g11020.1	PF00067	GO:0055114,GO:0020037,GO:0016705,GO:0005506	AT2G26710.1	BAS1,CYP72B1,CYP734A1	Cytochrome P450 superfamily protein
	Zmw_sc00647.1.g00150.1	LOC_Os02g47470.1	PF00067	GO:0055114,GO:0020037,GO:0016705,GO:0005506	AT4G19230.1	CYP707A1	cytochrome P450, family 707, subfamily A, polypeptide 1
	Zmw_sc00382.1.g00100.1	LOC_Os04g48170.1	PF00067	GO:0055114,GO:0020037,GO:0016705,GO:0005506	AT1G12740.1	CYP87A2	cytochrome P450, family 87, subfamily A, polypeptide 2
	Zmw_sc00105.1.g00530.1	LOC_Os03g04190.1	PF00067	GO:0055114,GO:0020037,GO:0016705,GO:0005506	AT2G46660.1	CYP78A6	cytochrome P450, family 78, subfamily A, polypeptide 6
	Zmw_sc03833.1.g00060.1	LOC_Os01g43774.1	PF00067	GO:0055114,GO:0020037,GO:0016705,GO:0005506	AT3G14690.1	CYP72A15	cytochrome P450, family 72, subfamily A, polypeptide 15
	Zmw_sc04844.1.g00050.1	LOC_Os07g23570.1	PF00067	GO:0055114,GO:0020037,GO:0016705,GO:0005506	AT2G46950.1	CYP709B2	cytochrome P450, family 709, subfamily B, polypeptide 2
	Zmw_sc00058.1.g00110.1	LOC_Os02g11020.1	PF00067	GO:0055114,GO:0020037,GO:0016705,GO:0005506	AT2G26710.1	BAS1,CYP72B1,CYP734A1	Cytochrome P450 superfamily protein
	Zmw_sc04470.1.g00010.1	LOC_Os08g33300.1	PF00067	GO:0055114,GO:0020037,GO:0016705,GO:0005506	AT5G38450.1	CYP735A1	cytochrome P450, family 735, subfamily A, polypeptide 1
	Zmw_sc02424.1.g00110.1	LOC_Os02g07680.1	PF00067	GO:0055114,GO:0020037,GO:0016705,GO:0005506	AT4G15110.1	CYP97B3	cytochrome P450, family 97, subfamily B, polypeptide 3
	Zmw_sc03184.1.g00180.1	LOC_Os03g04190.1	PF00067	GO:0055114,GO:0020037,GO:0016705,GO:0005506	AT2G46660.1	CYP78A6	cytochrome P450, family 78, subfamily A, polypeptide 6
	Zmw_sc01063.1.g00320.1	LOC_Os07g23570.1	PF00067	GO:0055114,GO:0020037,GO:0016705,GO:0005506	AT2G46950.1	CYP709B2	cytochrome P450, family 709, subfamily B, polypeptide 2
	Zmw_sc00034.1.g00160.1	LOC_Os09g23820.1	PF00067	GO:0055114,GO:0020037,GO:0016705,GO:0005506	AT5G38450.1	CYP735A1	cytochrome P450, family 735, subfamily A, polypeptide 1
	Zmw_sc00412.1.g00220.1	LOC_Os09g10340.1	PF00067	GO:0055114,GO:0020037,GO:0016705,GO:0005506	AT3G26330.1	CYP71B37	cytochrome P450, family 71, subfamily B, polypeptide 37
	Zmw_sc03018.1.g00020.1	LOC_Os05g41440.1	PF00067	GO:0055114,GO:0020037,GO:0016705,GO:0005506	AT2G40890.1	CYP98A3	cytochrome P450, family 98, subfamily A, polypeptide 3
	Zmw_sc00203.1.g00170.1	LOC_Os09g23820.1	PF00067	GO:0055114,GO:0020037,GO:0016705,GO:0005506	AT5G38450.1	CYP735A1	cytochrome P450, family 735, subfamily A, polypeptide 1
	Zmw_sc03833.1.g00070.1	LOC_Os01g43750.1	PF00067	GO:0055114,GO:0020037,GO:0016705,GO:0005506	AT3G14690.1	CYP72A15	cytochrome P450, family 72, subfamily A, polypeptide 15
	Zmw_sc04286.1.g00010.1	LOC_Os01g43750.1	PF00067	GO:0055114,GO:0020037,GO:0016705,GO:0005506	AT3G14690.1	CYP72A15	cytochrome P450, family 72, subfamily A, polypeptide 15
	Zmw_sc01736.1.g00250.1	LOC_Os06g41070.1	PF00067	GO:0055114,GO:0020037,GO:0016705,GO:0005506	AT5G06900.1	CYP93D1	cytochrome P450, family 93, subfamily D, polypeptide 1
	Zmw_sc06820.1.g00050.1	LOC_Os03g55800.1	PF00067	GO:0055114,GO:0020037,GO:0016705,GO:0005506	AT5G42650.1	AOS,CYP74A,DDE2	allene oxide synthase
	Zmw_sc04844.1.g00070.1	LOC_Os07g23570.1	PF00067	GO:0055114,GO:0020037,GO:0016705,GO:0005506	AT2G46950.1	CYP709B2	cytochrome P450, family 709, subfamily B, polypeptide 2
	Zmw_sc01580.1.g00200.1	LOC_Os06g41070.1	PF00067	GO:0055114,GO:0020037,GO:0016705,GO:0005506	AT5G06900.1	CYP93D1	cytochrome P450, family 93, subfamily D, polypeptide 1
	Zmw_sc00259.1.g00050.1	LOC_Os09g26960.1	PF00067	GO:0055114,GO:0020037,GO:0016705,GO:0005506	AT5G07990.1	CYP75B1,D501,TT7	Cytochrome P450 superfamily protein
	Zmw_sc02372.1.g00040.1	LOC_Os12g04480.1	PF00067	GO:0055114,GO:0020037,GO:0016705,GO:0005506	AT5G05690.1	CBB3,CPD,CYP90,CYP90A,CYP90A1,DWF3	Cytochrome P450 superfamily protein
	Zmw_sc01063.1.g00290.1	LOC_Os07g23570.1	PF00067	GO:0055114,GO:0020037,GO:0016705,GO:0005506	AT2G46950.1	CYP709B2	cytochrome P450, family 709, subfamily B, polypeptide 2
	Zmw_sc00167.1.g00100.1	LOC_Os02g11020.1	PF00067	GO:0055114,GO:0020037,GO:0016705,GO:0005506	AT2G26710.1	BAS1,CYP72B1,CYP734A1	Cytochrome P450 superfamily protein
	Zmw_sc01575.1.g00010.1	LOC_Os08g33300.1	PF00067	GO:0055114,GO:0020037,GO:0016705,GO:0005506	AT5G38450.1	CYP735A1	cytochrome P450, family 735, subfamily A, polypeptide 1
	Zmw_sc02288.1.g00050.1	LOC_Os01g11340.1	PF00067	GO:0055114,GO:0020037,GO:0016705,GO:0005506	AT2G34500.1	CYP710A1	cytochrome P450, family 710, subfamily A, polypeptide 1
	Zmw_sc03771.1.g00010.1	LOC_Os09g10340.1	PF00067	GO:0055114,GO:0020037,GO:0016705,GO:0005506	AT3G26330.1	CYP71B37	cytochrome P450, family 71, subfamily B, polypeptide 37
	Zmw_sc02848.1.g00070.1	LOC_Os09g10340.1	PF00067	GO:0055114,GO:0020037,GO:0016705,GO:0005506	AT3G26330.1	CYP71B37	cytochrome P450, family 71, subfamily B, polypeptide 37
	Zmw_sc02893.1.g00060.1	LOC_Os01g60450.1	PF00067	GO:0055114,GO:0020037,GO:0016705,GO:0005506	AT2G30490.1	ATC4H,C4H,CYP73A5,REF3	cinnamate-4-hydroxylase
	Zmw_sc00524.1.g00040.1	LOC_Os09g28390.1	PF00067	GO:0055114,GO:0020037,GO:0016705,GO:0005506	AT3G19270.1	CYP707A4	cytochrome P450, family 707, subfamily A, polypeptide 4
	Zmw_sc04394.1.g00010.1	LOC_Os03g55800.1	PF00067	GO:0055114,GO:0020037,GO:0016705,GO:0005506	AT5G42650.1	AOS,CYP74A,DDE2	allene oxide synthase
	Zmw_sc00997.1.g00070.1	LOC_Os09g10340.1	PF00067	GO:0055114,GO:0020037,GO:0016705,GO:0005506	AT3G26330.1	CYP71B37	cytochrome P450, family 71, subfamily B, polypeptide 37
	Zmw_sc00002.1.g00250.1	LOC_Os07g23570.1	PF00067	GO:0055114,GO:0020037,GO:0016705,GO:0005506	AT2G46950.1	CYP709B2	cytochrome P450, family 709, subfamily B, polypeptide 2
	Zmw_sc00491.1.g00210.1	LOC_Os01g60450.1	PF00067	GO:0055114,GO:0020037,GO:0016705,GO:0005506	AT2G30490.1	ATC4H,C4H,CYP73A5,REF3	cinnamate-4-hydroxylase
	Zmw_sc00658.1.g00050.1	LOC_Os08g35510.1	PF00067	GO:0055114,GO:0020037,GO:0016705,GO:0005506	AT5G07990.1	CYP75B1,D501,TT7	Cytochrome P450 superfamily protein
	Zmw_sc02758.1.g00030.1	LOC_Os08g35510.1	PF00067	GO:0055114,GO:0020037,GO:0016705,GO:0005506	AT5G07990.1	CYP75B1,D501,TT7	Cytochrome P450 superfamily protein
	Zmw_sc01862.1.g00120.1	LOC_Os01g43740.1	PF00067	GO:0055114,GO:0020037,GO:0016705,GO:0005506	AT3G14660.1	CYP72A13	cytochrome P450, family 72, subfamily A, polypeptide 13
	Zmw_sc01404.1.g00130.1	LOC_Os01g43740.1	PF00067	GO:0055114,GO:0020037,GO:0016705,GO:0005506	AT3G14660.1	CYP72A13	cytochrome P450, family 72, subfamily A, polypeptide 13
	Zmw_sc00805.1.g00310.1	LOC_Os10g36848.1	PF00067	GO:0055114,GO:0020037,GO:0016705,GO:0005506	AT4G36220.1	CYP84A1,FAH1	ferulic acid 5-hydroxylase 1
	Zmw_sc01892.1.g00040.1	LOC_Os10g36848.1	PF00067	GO:0055114,GO:0020037,GO:0016705,GO:0005506	AT4G36220.1	CYP84A1,FAH1	ferulic acid 5-hydroxylase 1
	Zmw_sc01592.1.g00060.1	LOC_Os10g36848.1	PF00067	GO:0055114,GO:0020037,GO:0016705,GO:0005506	AT4G36220.1	CYP84A1,FAH1	ferulic acid 5-hydroxylase 1
	Zmw_sc03833.1.g00080.1	LOC_Os01g43740.1	PF00067	GO:0055114,GO:0020037,GO:0016705,GO:0005506	AT3G14660.1	CYP72A13	cytochrome P450, family 72, subfamily A, polypeptide 13
	Zmw_sc03579.1.g00020.1	LOC_Os02g45280.1	PF00067	GO:0055114,GO:0020037,GO:0016705,GO:0005506	AT1G12740.1	CYP87A2	cytochrome P450, family 87, subfamily A, polypeptide 2
	Zmw_sc01946.1.g00070.1	LOC_Os02g45280.1	PF00067	GO:0055114,GO:0020037,GO:0016705,GO:0005506	AT1G12740.1	CYP87A2	cytochrome P450, family 87, subfamily A, polypeptide 2
	Zmw_sc00709.1.g00160.1	LOC_Os07g23570.1	PF00067	GO:0055114,GO:0020037,GO:0016705,GO:0005506	AT2G46950.1	CYP709B2	cytochrome P450, family 709, subfamily B, polypeptide 2
	Zmw_sc06826.1.g00040.1	LOC_Os09g26960.1	PF00067	GO:0055114,GO:0020037,GO:0016705,GO:0005506	AT5G07990.1	CYP75B1,D501,TT7	Cytochrome P450 superfamily protein
	Zmw_sc06171.1.g00070.1	LOC_Os10g17260.1	PF00067	GO:0055114,GO:0020037,GO:0016705,GO:0005506	AT5G07990.1	CYP75B1,D501,TT7	Cytochrome P450 superfamily protein
	Zmw_sc06055.1.g00070.1	LOC_Os09g35940.1	PF00067	GO:0055114,GO:0020037,GO:0016705,GO:0005506	AT3G61880.2	CYP78A9	cytochrome p450 78a9
	Zmw_sc00028.1.g00040.1	LOC_Os10g16974.1	PF00067	GO:0055114,GO:0020037,GO:0016705,GO:0005506	AT5G07990.1	CYP75B1,D501,TT7	Cytochrome P450 superfamily protein
	Zmw_sc01310.1.g00110.1	LOC_Os03g40540.1	PF00067	GO:0055114,GO:0020037,GO:0016705,GO:0005506	AT3G30180.1	BR6OX2,CYP85A2	brassinosteroid-6-oxidase 2
	Zmw_sc05614.1.g00050.1	LOC_Os01g43740.1	PF00067	GO:0055114,GO:0020037,GO:0016705,GO:0005506	AT3G14660.1	CYP72A13	cytochrome P450, family 72, subfamily A, polypeptide 13
	Zmw_sc00539.1.g00390.1	LOC_Os08g43390.1	PF00067	GO:0055114,GO:0020037,GO:0016705,GO:0005506	AT2G46660.1	CYP78A6	cytochrome P450, family 78, subfamily A, polypeptide 6
	Zmw_sc00908.1.g00080.1	LOC_Os02g11020.1	PF00067	GO:0055114,GO:0020037,GO:0016705,GO:0005506	AT2G26710.1	BAS1,CYP72B1,CYP734A1	Cytochrome P450 superfamily protein
	Zmw_sc08812.1.g00020.1	LOC_Os04g39430.1	PF00067	GO:0055114,GO:0020037,GO:0016705,GO:0005506	AT3G50660.1	CLM,CYP90B1,DWF4,PSC1,SAV1,SNP2	Cytochrome P450 superfamily protein
	Zmw_sc05594.1.g00050.1	LOC_Os01g43740.1	PF00067	GO:0055114,GO:0020037,GO:0016705,GO:0005506	AT3G14660.1	CYP72A13	cytochrome P450, family 72, subfamily A, polypeptide 13
	Zmw_sc01970.1.g00070.1	LOC_Os08g43390.1	PF00067	GO:0055114,GO:0020037,GO:0016705,GO:0005506	AT2G46660.1	CYP78A6	cytochrome P450, family 78, subfamily A, polypeptide 6
	Zmw_sc00490.1.g00090.1	LOC_Os06g19070.1	PF00067	GO:0055114,GO:0020037,GO:0016705,GO:0005506	AT2G45550.1	CYP76C4	cytochrome P450, family 76, subfamily C, polypeptide 4
	Zmw_sc04212.1.g00080.1	LOC_Os08g43390.1	PF00067	GO:0055114,GO:0020037,GO:0016705,GO:0005506	AT2G46660.1	CYP78A6	cytochrome P450, family 78, subfamily A, polypeptide 6
	Zmw_sc01217.1.g00310.1	LOC_Os02g11020.1	PF00067	GO:0055114,GO:0020037,GO:0016705,GO:0005506	AT2G26710.1	BAS1,CYP72B1,CYP734A1	Cytochrome P450 superfamily protein
	Zmw_sc01970.1.g00030.1	LOC_Os08g43440.1	PF00067	GO:0055114,GO:0020037,GO:0016705,GO:0005506	AT4G12320.1	CYP706A6	cytochrome P450, family 706, subfamily A, polypeptide 6
	Zmw_sc00093.1.g00070.1	LOC_Os05g40384.1	PF00067	GO:0055114,GO:0020037,GO:0016705,GO:0005506	AT5G24910.1	CYP714A1	cytochrome P450, family 714, subfamily A, polypeptide 1
	Zmw_sc00113.1.g00010.1	LOC_Os03g30420.1	PF00067	GO:0055114,GO:0020037,GO:0016705,GO:0005506	AT1G13710.1	CYP78A5,KLU	cytochrome P450, family 78, subfamily A, polypeptide 5
	Zmw_sc06249.1.g00020.1	LOC_Os08g43440.1	PF00067	GO:0055114,GO:0020037,GO:0016705,GO:0005506	AT4G12320.1	CYP706A6	cytochrome P450, family 706, subfamily A, polypeptide 6
	Zmw_sc00050.1.g00090.1	LOC_Os03g30420.1	PF00067	GO:0055114,GO:0020037,GO:0016705,GO:0005506	AT1G13710.1	CYP78A5,KLU	cytochrome P450, family 78, subfamily A, polypeptide 5
	Zmw_sc04779.1.g00010.1	LOC_Os02g11020.1	PF00067	GO:0055114,GO:0020037,GO:0016705,GO:0005506	AT2G26710.1	BAS1,CYP72B1,CYP734A1	Cytochrome P450 superfamily protein
	Zmw_sc00958.1.g00190.1	LOC_Os01g50590.1	PF00067	GO:0055114,GO:0020037,GO:0016705,GO:0005506	AT2G26170.1	CYP711A1,MAX1	cytochrome P450, family 711, subfamily A, polypeptide 1
	Zmw_sc00769.1.g00080.1	LOC_Os01g29150.1	PF00067	GO:0055114,GO:0020037,GO:0016705,GO:0005506	AT2G26710.1	BAS1,CYP72B1,CYP734A1	Cytochrome P450 superfamily protein
	Zmw_sc03682.1.g00040.1	LOC_Os04g01140.1	PF00067	GO:0055114,GO:0020037,GO:0016705,GO:0005506	AT5G06900.1	CYP93D1	cytochrome P450, family 93, subfamily D, polypeptide 1
	Zmw_sc00170.1.g00070.1	LOC_Os10g16974.1	PF00067	GO:0055114,GO:0020037,GO:0016705,GO:0005506	AT5G07990.1	CYP75B1,D501,TT7	Cytochrome P450 superfamily protein
	Zmw_sc01594.1.g00080.1	LOC_Os05g33600.1	PF00067	GO:0055114,GO:0020037,GO:0016705,GO:0005506	AT1G75130.1	CYP721A1	cytochrome P450, family 721, subfamily A, polypeptide 1
	Zmw_sc03682.1.g00030.1	LOC_Os04g01140.1	PF00067	GO:0055114,GO:0020037,GO:0016705,GO:0005506	AT5G06900.1	CYP93D1	cytochrome P450, family 93, subfamily D, polypeptide 1
	Zmw_sc00159.1.g00340.1	LOC_Os01g29150.1	PF00067	GO:0055114,GO:0020037,GO:0016705,GO:0005506	AT2G26710.1	BAS1,CYP72B1,CYP734A1	Cytochrome P450 superfamily protein
	Zmw_sc02491.1.g00050.1	LOC_Os12g04480.1	PF00067	GO:0055114,GO:0020037,GO:0016705,GO:0005506	AT5G05690.1	CBB3,CPD,CYP90,CYP90A,CYP90A1,DWF3	Cytochrome P450 superfamily protein
	Zmw_sc04745.1.g00010.1	LOC_Os09g26960.1	PF00067	GO:0055114,GO:0020037,GO:0016705,GO:0005506	AT5G07990.1	CYP75B1,D501,TT7	Cytochrome P450 superfamily protein
	Zmw_sc02004.1.g00060.1	LOC_Os05g33600.1	PF00067	GO:0055114,GO:0020037,GO:0016705,GO:0005506	AT1G75130.1	CYP721A1	cytochrome P450, family 721, subfamily A, polypeptide 1
	Zmw_sc02569.1.g00130.1	LOC_Os01g43844.1	PF00067	GO:0055114,GO:0020037,GO:0016705,GO:0005506	AT3G14690.1	CYP72A15	cytochrome P450, family 72, subfamily A, polypeptide 15
	Zmw_sc00138.1.g00220.1	LOC_Os10g17260.1	PF00067	GO:0055114,GO:0020037,GO:0016705,GO:0005506	AT5G07990.1	CYP75B1,D501,TT7	Cytochrome P450 superfamily protein
	Zmw_sc02386.1.g00030.1	LOC_Os07g23570.1	PF00067	GO:0055114,GO:0020037,GO:0016705,GO:0005506	AT2G46950.1	CYP709B2	cytochrome P450, family 709, subfamily B, polypeptide 2
	Zmw_sc03159.1.g00090.1	LOC_Os10g17260.1	PF00067	GO:0055114,GO:0020037,GO:0016705,GO:0005506	AT5G07990.1	CYP75B1,D501,TT7	Cytochrome P450 superfamily protein
	Zmw_sc04540.1.g00060.1	LOC_Os02g57810.1	PF00067	GO:0055114,GO:0020037,GO:0016705,GO:0005506	AT5G52400.1	CYP715A1	cytochrome P450, family 715, subfamily A, polypeptide 1
	Zmw_sc04154.1.g00050.1	LOC_Os02g57810.1	PF00067	GO:0055114,GO:0020037,GO:0016705,GO:0005506	AT5G52400.1	CYP715A1	cytochrome P450, family 715, subfamily A, polypeptide 1
	Zmw_sc01728.1.g00080.1	LOC_Os03g55240.1	PF00067	GO:0055114,GO:0020037,GO:0016705,GO:0005506	AT4G37320.1	CYP81D5	cytochrome P450, family 81, subfamily D, polypeptide 5
	Zmw_sc01024.1.g00340.1	LOC_Os03g55240.1	PF00067	GO:0055114,GO:0020037,GO:0016705,GO:0005506	AT4G37320.1	CYP81D5	cytochrome P450, family 81, subfamily D, polypeptide 5
	Zmw_sc04077.1.g00020.1	LOC_Os01g43750.1	PF00067	GO:0055114,GO:0020037,GO:0016705,GO:0005506	AT3G14690.1	CYP72A15	cytochrome P450, family 72, subfamily A, polypeptide 15
	Zmw_sc01231.1.g00310.1	LOC_Os02g57290.1	PF00067	GO:0055114,GO:0020037,GO:0016705,GO:0005506	AT1G31800.1	CYP97A3,LUT5	cytochrome P450, family 97, subfamily A, polypeptide 3
	Zmw_sc04888.1.g00030.1	LOC_Os02g57290.1	PF00067	GO:0055114,GO:0020037,GO:0016705,GO:0005506	AT1G31800.1	CYP97A3,LUT5	cytochrome P450, family 97, subfamily A, polypeptide 3
	Zmw_sc04099.1.g00040.1	LOC_Os06g01250.1	PF00067	GO:0055114,GO:0020037,GO:0016705,GO:0005506	AT5G06900.1	CYP93D1	cytochrome P450, family 93, subfamily D, polypeptide 1
	Zmw_sc01325.1.g00060.1	LOC_Os03g55240.1	PF00067	GO:0055114,GO:0020037,GO:0016705,GO:0005506	AT4G37320.1	CYP81D5	cytochrome P450, family 81, subfamily D, polypeptide 5
	Zmw_sc01024.1.g00350.1	LOC_Os03g55240.1	PF00067	GO:0055114,GO:0020037,GO:0016705,GO:0005506	AT4G37320.1	CYP81D5	cytochrome P450, family 81, subfamily D, polypeptide 5
	Zmw_sc01728.1.g00090.1	LOC_Os03g55240.1	PF00067	GO:0055114,GO:0020037,GO:0016705,GO:0005506	AT4G37320.1	CYP81D5	cytochrome P450, family 81, subfamily D, polypeptide 5
	Zmw_sc01892.1.g00110.1	LOC_Os10g36980.1	PF00067	GO:0055114,GO:0020037,GO:0016705,GO:0005506	AT1G64940.1	CYP89A6	cytochrome P450, family 87, subfamily A, polypeptide 6
	Zmw_sc04075.1.g00100.1	LOC_Os06g01250.1	PF00067	GO:0055114,GO:0020037,GO:0016705,GO:0005506	AT5G06900.1	CYP93D1	cytochrome P450, family 93, subfamily D, polypeptide 1
	Zmw_sc04439.1.g00060.1	LOC_Os02g12890.1	PF00067	GO:0055114,GO:0020037,GO:0016705,GO:0005506	AT2G26170.1	CYP711A1,MAX1	cytochrome P450, family 711, subfamily A, polypeptide 1
	Zmw_sc00317.1.g00100.1	LOC_Os10g36980.1	PF00067	GO:0055114,GO:0020037,GO:0016705,GO:0005506	AT1G64940.1	CYP89A6	cytochrome P450, family 87, subfamily A, polypeptide 6
	Zmw_sc03468.1.g00070.1	LOC_Os02g12690.1	PF00067	GO:0055114,GO:0020037,GO:0016705,GO:0005506	AT5G42650.1	AOS,CYP74A,DDE2	allene oxide synthase
	Zmw_sc02742.1.g00130.1	LOC_Os02g12890.1	PF00067	GO:0055114,GO:0020037,GO:0016705,GO:0005506	AT2G26170.1	CYP711A1,MAX1	cytochrome P450, family 711, subfamily A, polypeptide 1
	Zmw_sc02786.1.g00100.1	LOC_Os10g37100.1	PF00067	GO:0055114,GO:0020037,GO:0016705,GO:0005506	AT1G64940.1	CYP89A6	cytochrome P450, family 87, subfamily A, polypeptide 6
	Zmw_sc02685.1.g00090.1	LOC_Os02g44654.1	PF00067	GO:0055114,GO:0020037,GO:0016705,GO:0005506	AT1G01600.1	CYP86A4	cytochrome P450, family 86, subfamily A, polypeptide 4
	Zmw_sc03027.1.g00020.1	LOC_Os10g37100.1	PF00067	GO:0055114,GO:0020037,GO:0016705,GO:0005506	AT1G64940.1	CYP89A6	cytochrome P450, family 87, subfamily A, polypeptide 6
	Zmw_sc07488.1.g00020.1	LOC_Os10g37100.1	PF00067	GO:0055114,GO:0020037,GO:0016705,GO:0005506	AT1G64940.1	CYP89A6	cytochrome P450, family 87, subfamily A, polypeptide 6
	Zmw_sc03119.1.g00060.1	LOC_Os07g41240.1	PF00067	GO:0055114,GO:0020037,GO:0016705,GO:0005506	AT1G74110.1	CYP78A10	cytochrome P450, family 78, subfamily A, polypeptide 10
	Zmw_sc02777.1.g00080.1	LOC_Os01g11340.1	PF00067	GO:0055114,GO:0020037,GO:0016705,GO:0005506	AT2G34500.1	CYP710A1	cytochrome P450, family 710, subfamily A, polypeptide 1
	Zmw_sc01916.1.g00110.1	LOC_Os02g07680.1	PF00067	GO:0055114,GO:0020037,GO:0016705,GO:0005506	AT4G15110.1	CYP97B3	cytochrome P450, family 97, subfamily B, polypeptide 3
	Zmw_sc03001.1.g00090.1	LOC_Os07g41240.1	PF00067	GO:0055114,GO:0020037,GO:0016705,GO:0005506	AT1G74110.1	CYP78A10	cytochrome P450, family 78, subfamily A, polypeptide 10
	Zmw_sc01806.1.g00040.1	LOC_Os11g29290.1	PF00067	GO:0055114,GO:0020037,GO:0016705,GO:0005506	AT3G48520.1	CYP94B3	cytochrome P450, family 94, subfamily B, polypeptide 3
	Zmw_sc03239.1.g00010.1	LOC_Os01g43710.1	PF00067	GO:0055114,GO:0020037,GO:0016705,GO:0005506	AT3G14690.1	CYP72A15	cytochrome P450, family 72, subfamily A, polypeptide 15
	Zmw_sc04077.1.g00030.1	LOC_Os01g43710.1	PF00067	GO:0055114,GO:0020037,GO:0016705,GO:0005506	AT3G14690.1	CYP72A15	cytochrome P450, family 72, subfamily A, polypeptide 15
	Zmw_sc06615.1.g00030.1	LOC_Os10g37100.1	PF00067	GO:0055114,GO:0020037,GO:0016705,GO:0005506	AT1G64940.1	CYP89A6	cytochrome P450, family 87, subfamily A, polypeptide 6
	Zmw_sc00978.1.g00180.1	LOC_Os05g37250.1	PF00067	GO:0055114,GO:0020037,GO:0016705,GO:0005506	AT2G27690.1	CYP94C1	cytochrome P450, family 94, subfamily C, polypeptide 1
	Zmw_sc02080.1.g00070.1	LOC_Os06g43520.1	PF00067	GO:0055114,GO:0020037,GO:0016705,GO:0005506	AT3G48310.1	CYP71A22	cytochrome P450, family 71, subfamily A, polypeptide 22
	Zmw_sc05390.1.g00010.1	LOC_Os01g43844.1	PF00067	GO:0055114,GO:0020037,GO:0016705,GO:0005506	AT3G14690.1	CYP72A15	cytochrome P450, family 72, subfamily A, polypeptide 15
	Zmw_sc00195.1.g00260.1	LOC_Os12g02640.1	PF00067	GO:0055114,GO:0020037,GO:0016705,GO:0005506	AT5G24910.1	CYP714A1	cytochrome P450, family 714, subfamily A, polypeptide 1
	Zmw_sc02898.1.g00140.1	LOC_Os01g43740.1	PF00067	GO:0055114,GO:0020037,GO:0016705,GO:0005506	AT3G14660.1	CYP72A13	cytochrome P450, family 72, subfamily A, polypeptide 13
	Zmw_sc02419.1.g00060.1	LOC_Os09g26960.1	PF00067	GO:0055114,GO:0020037,GO:0016705,GO:0005506	AT5G07990.1	CYP75B1,D501,TT7	Cytochrome P450 superfamily protein
	Zmw_sc03222.1.g00020.1	LOC_Os12g02640.1	PF00067	GO:0055114,GO:0020037,GO:0016705,GO:0005506	AT5G24910.1	CYP714A1	cytochrome P450, family 714, subfamily A, polypeptide 1
	Zmw_sc06326.1.g00030.1	LOC_Os06g36920.1	PF00067	GO:0055114,GO:0020037,GO:0016705,GO:0005506	AT2G26170.1	CYP711A1,MAX1	cytochrome P450, family 711, subfamily A, polypeptide 1
	Zmw_sc05594.1.g00040.1	LOC_Os01g43851.1	PF00067	GO:0055114,GO:0020037,GO:0016705,GO:0005506	AT3G14680.1	CYP72A14	cytochrome P450, family 72, subfamily A, polypeptide 14
	Zmw_sc01259.1.g00050.1	LOC_Os11g29290.1	PF00067	GO:0055114,GO:0020037,GO:0016705,GO:0005506	AT3G48520.1	CYP94B3	cytochrome P450, family 94, subfamily B, polypeptide 3
	Zmw_sc04687.1.g00050.1	LOC_Os06g36920.1	PF00067	GO:0055114,GO:0020037,GO:0016705,GO:0005506	AT2G26170.1	CYP711A1,MAX1	cytochrome P450, family 711, subfamily A, polypeptide 1
	Zmw_sc02328.1.g00130.1	LOC_Os02g11020.1	PF00067	GO:0055114,GO:0020037,GO:0016705,GO:0005506	AT2G26710.1	BAS1,CYP72B1,CYP734A1	Cytochrome P450 superfamily protein
	Zmw_sc01325.1.g00040.1	LOC_Os03g55240.1	PF00067	GO:0055114,GO:0020037,GO:0016705,GO:0005506	AT4G37320.1	CYP81D5	cytochrome P450, family 81, subfamily D, polypeptide 5
	Zmw_sc01891.1.g00030.1	LOC_Os03g40540.1	PF00067	GO:0055114,GO:0020037,GO:0016705,GO:0005506	AT3G30180.1	BR6OX2,CYP85A2	brassinosteroid-6-oxidase 2
	Zmw_sc04186.1.g00020.1	LOC_Os03g55240.1	PF00067	GO:0055114,GO:0020037,GO:0016705,GO:0005506	AT4G37320.1	CYP81D5	cytochrome P450, family 81, subfamily D, polypeptide 5
	Zmw_sc03577.1.g00040.1	LOC_Os02g11020.1	PF00067	GO:0055114,GO:0020037,GO:0016705,GO:0005506	AT2G26710.1	BAS1,CYP72B1,CYP734A1	Cytochrome P450 superfamily protein
	Zmw_sc00276.1.g00230.1	LOC_Os07g33440.1	PF00067	GO:0055114,GO:0020037,GO:0016705,GO:0005506	AT5G36110.1	CYP716A1	cytochrome P450, family 716, subfamily A, polypeptide 1
	Zmw_sc00112.1.g00330.1	LOC_Os07g33440.1	PF00067	GO:0055114,GO:0020037,GO:0016705,GO:0005506	AT5G36110.1	CYP716A1	cytochrome P450, family 716, subfamily A, polypeptide 1
	Zmw_sc00427.1.g00120.1	LOC_Os04g18380.1	PF00067	GO:0055114,GO:0020037,GO:0016705,GO:0005506	AT4G37370.1	CYP81D8	cytochrome P450, family 81, subfamily D, polypeptide 8
	Zmw_sc05402.1.g00040.1	LOC_Os03g07250.1	PF00067	GO:0055114,GO:0020037,GO:0016705,GO:0005506	AT1G69500.1	CYP704B1	cytochrome P450, family 704, subfamily B, polypeptide 1
	Zmw_sc00124.1.g00200.1	LOC_Os03g07250.1	PF00067	GO:0055114,GO:0020037,GO:0016705,GO:0005506	AT1G69500.1	CYP704B1	cytochrome P450, family 704, subfamily B, polypeptide 1
	Zmw_sc01408.1.g00100.1	LOC_Os09g27500.1	PF00067	GO:0055114,GO:0020037,GO:0016705,GO:0005506	AT2G45550.1	CYP76C4	cytochrome P450, family 76, subfamily C, polypeptide 4
	Zmw_sc00723.1.g00060.1	LOC_Os07g48330.1	PF00067	GO:0055114,GO:0020037,GO:0016705,GO:0005506	AT5G24910.1	CYP714A1	cytochrome P450, family 714, subfamily A, polypeptide 1
	Zmw_sc07126.1.g00010.1	LOC_Os06g09210.1	PF00067	GO:0055114,GO:0020037,GO:0016705,GO:0005506	AT2G46950.1	CYP709B2	cytochrome P450, family 709, subfamily B, polypeptide 2
	Zmw_sc02142.1.g00020.1	LOC_Os06g43420.1	PF00067	GO:0055114,GO:0020037,GO:0016705,GO:0005506	AT5G57260.1	CYP71B10	cytochrome P450, family 71, subfamily B, polypeptide 10
	Zmw_sc04630.1.g00080.1	LOC_Os02g01890.1	PF00067	GO:0055114,GO:0020037,GO:0016705,GO:0005506	AT1G64940.1	CYP89A6	cytochrome P450, family 87, subfamily A, polypeptide 6
	Zmw_sc01776.1.g00270.1	LOC_Os07g48330.1	PF00067	GO:0055114,GO:0020037,GO:0016705,GO:0005506	AT5G24910.1	CYP714A1	cytochrome P450, family 714, subfamily A, polypeptide 1
	Zmw_sc02898.1.g00130.1	LOC_Os01g43774.1	PF00067	GO:0055114,GO:0020037,GO:0016705,GO:0005506	AT3G14690.1	CYP72A15	cytochrome P450, family 72, subfamily A, polypeptide 15
	Zmw_sc00291.1.g00140.1	LOC_Os01g10040.1	PF00067	GO:0055114,GO:0020037,GO:0016705,GO:0005506	AT3G13730.1	CYP90D1	cytochrome P450, family 90, subfamily D, polypeptide 1
	Zmw_sc05594.1.g00020.1	LOC_Os01g43851.1	PF00067	GO:0055114,GO:0020037,GO:0016705,GO:0005506	AT3G14680.1	CYP72A14	cytochrome P450, family 72, subfamily A, polypeptide 14
	Zmw_sc00658.1.g00060.1	LOC_Os08g35510.1	PF00067	GO:0055114,GO:0020037,GO:0016705,GO:0005506	AT5G07990.1	CYP75B1,D501,TT7	Cytochrome P450 superfamily protein
	Zmw_sc02910.1.g00100.1	LOC_Os09g26960.1	PF00067	GO:0055114,GO:0020037,GO:0016705,GO:0005506	AT5G07990.1	CYP75B1,D501,TT7	Cytochrome P450 superfamily protein
	Zmw_sc02142.1.g00010.1	LOC_Os06g43384.1	PF00067	GO:0055114,GO:0020037,GO:0016705,GO:0005506	AT1G13110.1	CYP71B7	cytochrome P450, family 71 subfamily B, polypeptide 7
	Zmw_sc01325.1.g00070.1	LOC_Os03g55240.1	PF00067	GO:0055114,GO:0020037,GO:0016705,GO:0005506	AT4G37320.1	CYP81D5	cytochrome P450, family 81, subfamily D, polypeptide 5
	Zmw_sc04844.1.g00080.1	LOC_Os07g44140.1	PF00067	GO:0055114,GO:0020037,GO:0016705,GO:0005506	AT2G46950.1	CYP709B2	cytochrome P450, family 709, subfamily B, polypeptide 2
	Zmw_sc04080.1.g00030.1	LOC_Os01g10040.1	PF00067	GO:0055114,GO:0020037,GO:0016705,GO:0005506	AT3G13730.1	CYP90D1	cytochrome P450, family 90, subfamily D, polypeptide 1
	Zmw_sc01478.1.g00170.1	LOC_Os01g29150.1	PF00067	GO:0055114,GO:0020037,GO:0016705,GO:0005506	AT2G26710.1	BAS1,CYP72B1,CYP734A1	Cytochrome P450 superfamily protein
	Zmw_sc02547.1.g00180.1	LOC_Os09g28390.1	PF00067	GO:0055114,GO:0020037,GO:0016705,GO:0005506	AT3G19270.1	CYP707A4	cytochrome P450, family 707, subfamily A, polypeptide 4
	Zmw_sc00648.1.g00080.1	LOC_Os10g23180.1	PF00067	GO:0055114,GO:0020037,GO:0016705,GO:0005506	AT2G32440.2	ATKAO2,CYP88A4,KAO2	ent-kaurenoic acid hydroxylase 2
	Zmw_sc00237.1.g00180.1	LOC_Os02g30090.1	PF00067	GO:0055114,GO:0020037,GO:0016705,GO:0005506	AT4G37320.1	CYP81D5	cytochrome P450, family 81, subfamily D, polypeptide 5
	Zmw_sc01150.1.g00010.1	LOC_Os09g28390.1	PF00067	GO:0055114,GO:0020037,GO:0016705,GO:0005506	AT3G19270.1	CYP707A4	cytochrome P450, family 707, subfamily A, polypeptide 4
	Zmw_sc05164.1.g00050.1	LOC_Os03g07250.1	PF00067	GO:0055114,GO:0020037,GO:0016705,GO:0005506	AT1G69500.1	CYP704B1	cytochrome P450, family 704, subfamily B, polypeptide 1
	Zmw_sc00104.1.g00090.1	LOC_Os07g23570.1	PF00067	GO:0055114,GO:0020037,GO:0016705,GO:0005506	AT2G46950.1	CYP709B2	cytochrome P450, family 709, subfamily B, polypeptide 2
	Zmw_sc03077.1.g00110.1	LOC_Os06g43384.1	PF00067	GO:0055114,GO:0020037,GO:0016705,GO:0005506	AT1G13110.1	CYP71B7	cytochrome P450, family 71 subfamily B, polypeptide 7
	Zmw_sc03167.1.g00060.1	LOC_Os05g40384.1	PF00067	GO:0055114,GO:0020037,GO:0016705,GO:0005506	AT5G24910.1	CYP714A1	cytochrome P450, family 714, subfamily A, polypeptide 1
	Zmw_sc01072.1.g00040.1	LOC_Os02g12540.1	PF00067	GO:0055114,GO:0020037,GO:0016705,GO:0005506	AT3G26330.1	CYP71B37	cytochrome P450, family 71, subfamily B, polypeptide 37
	Zmw_sc01307.1.g00090.1	LOC_Os02g12540.1	PF00067	GO:0055114,GO:0020037,GO:0016705,GO:0005506	AT3G26330.1	CYP71B37	cytochrome P450, family 71, subfamily B, polypeptide 37
	Zmw_sc00405.1.g00010.1	LOC_Os10g17260.1	PF00067	GO:0055114,GO:0020037,GO:0016705,GO:0005506	AT5G07990.1	CYP75B1,D501,TT7	Cytochrome P450 superfamily protein
	Zmw_sc02419.1.g00070.1	LOC_Os09g26960.1	PF00067	GO:0055114,GO:0020037,GO:0016705,GO:0005506	AT5G07990.1	CYP75B1,D501,TT7	Cytochrome P450 superfamily protein
	Zmw_sc02758.1.g00020.1	LOC_Os08g35510.1	PF00067	GO:0055114,GO:0020037,GO:0016705,GO:0005506	AT5G07990.1	CYP75B1,D501,TT7	Cytochrome P450 superfamily protein
	Zmw_sc03691.1.g00080.1	LOC_Os10g34480.1	PF00067	GO:0055114,GO:0020037,GO:0016705,GO:0005506	AT5G23190.1	CYP86B1	cytochrome P450, family 86, subfamily B, polypeptide 1
	Zmw_sc00271.1.g00070.1	LOC_Os03g40540.1	PF00067	GO:0055114,GO:0020037,GO:0016705,GO:0005506	AT3G30180.1	BR6OX2,CYP85A2	brassinosteroid-6-oxidase 2
	Zmw_sc00276.1.g00220.1	LOC_Os07g33620.1	PF00067	GO:0055114,GO:0020037,GO:0016705,GO:0005506	AT5G36110.1	CYP716A1	cytochrome P450, family 716, subfamily A, polypeptide 1
	Zmw_sc02343.1.g00050.1	LOC_Os07g33620.1	PF00067	GO:0055114,GO:0020037,GO:0016705,GO:0005506	AT5G36110.1	CYP716A1	cytochrome P450, family 716, subfamily A, polypeptide 1
	Zmw_sc00328.1.g00130.1	LOC_Os10g34480.1	PF00067	GO:0055114,GO:0020037,GO:0016705,GO:0005506	AT5G23190.1	CYP86B1	cytochrome P450, family 86, subfamily B, polypeptide 1
	Zmw_sc00564.1.g00320.1	LOC_Os10g34480.1	PF00067	GO:0055114,GO:0020037,GO:0016705,GO:0005506	AT5G23190.1	CYP86B1	cytochrome P450, family 86, subfamily B, polypeptide 1
	Zmw_sc04684.1.g00010.1	LOC_Os03g12500.1	PF00067	GO:0055114,GO:0020037,GO:0016705,GO:0005506	AT5G42650.1	AOS,CYP74A,DDE2	allene oxide synthase
	Zmw_sc04375.1.g00040.1	LOC_Os06g02019.1	PF00067	GO:0055114,GO:0020037,GO:0016705,GO:0005506	AT2G32440.2	ATKAO2,CYP88A4,KAO2	ent-kaurenoic acid hydroxylase 2
	Zmw_sc01892.1.g00100.1	LOC_Os10g36980.1	PF00067	GO:0055114,GO:0020037,GO:0016705,GO:0005506	AT1G64940.1	CYP89A6	cytochrome P450, family 87, subfamily A, polypeptide 6
	Zmw_sc00146.1.g00250.1	LOC_Os03g63310.1	PF00067	GO:0055114,GO:0020037,GO:0016705,GO:0005506	AT3G26330.1	CYP71B37	cytochrome P450, family 71, subfamily B, polypeptide 37
	Zmw_sc04068.1.g00040.1	LOC_Os04g47250.1	PF00067	GO:0055114,GO:0020037,GO:0016705,GO:0005506	AT1G01600.1	CYP86A4	cytochrome P450, family 86, subfamily A, polypeptide 4
	Zmw_sc00217.1.g00400.1	LOC_Os03g44740.1	PF00067	GO:0055114,GO:0020037,GO:0016705,GO:0005506	AT5G07990.1	CYP75B1,D501,TT7	Cytochrome P450 superfamily protein
	Zmw_sc03992.1.g00030.1	LOC_Os01g27890.1	PF00067	GO:0055114,GO:0020037,GO:0016705,GO:0005506	AT3G26230.1	CYP71B24	cytochrome P450, family 71, subfamily B, polypeptide 24
	Zmw_sc03074.1.g00040.1	LOC_Os02g09390.1	PF00067	GO:0055114,GO:0020037,GO:0016705,GO:0005506	AT4G13310.1	CYP71A20	cytochrome P450, family 71, subfamily A, polypeptide 20
	Zmw_sc00565.1.g00170.1	LOC_Os03g63310.1	PF00067	GO:0055114,GO:0020037,GO:0016705,GO:0005506	AT3G26330.1	CYP71B37	cytochrome P450, family 71, subfamily B, polypeptide 37
	Zmw_sc01889.1.g00180.1	LOC_Os04g47250.1	PF00067	GO:0055114,GO:0020037,GO:0016705,GO:0005506	AT1G01600.1	CYP86A4	cytochrome P450, family 86, subfamily A, polypeptide 4
	Zmw_sc00811.1.g00240.1	LOC_Os03g63310.1	PF00067	GO:0055114,GO:0020037,GO:0016705,GO:0005506	AT3G26330.1	CYP71B37	cytochrome P450, family 71, subfamily B, polypeptide 37
	Zmw_sc05300.1.g00070.1	LOC_Os05g41440.1	PF00067	GO:0055114,GO:0020037,GO:0016705,GO:0005506	AT2G40890.1	CYP98A3	cytochrome P450, family 98, subfamily A, polypeptide 3
	Zmw_sc00676.1.g00040.1	LOC_Os10g08319.1	PF00067	GO:0055114,GO:0020037,GO:0016705,GO:0005506	AT2G45580.1	CYP76C3	cytochrome P450, family 76, subfamily C, polypeptide 3
	Zmw_sc00364.1.g00330.1	LOC_Os09g10340.1	PF00067	GO:0055114,GO:0020037,GO:0016705,GO:0005506	AT3G26330.1	CYP71B37	cytochrome P450, family 71, subfamily B, polypeptide 37
	Zmw_sc02343.1.g00060.1	LOC_Os07g33440.1	PF00067	GO:0055114,GO:0020037,GO:0016705,GO:0005506	AT5G36110.1	CYP716A1	cytochrome P450, family 716, subfamily A, polypeptide 1
	Zmw_sc00676.1.g00110.1	LOC_Os10g08319.1	PF00067	GO:0055114,GO:0020037,GO:0016705,GO:0005506	AT2G45580.1	CYP76C3	cytochrome P450, family 76, subfamily C, polypeptide 3
	Zmw_sc03178.1.g00130.1	LOC_Os01g27890.1	PF00067	GO:0055114,GO:0020037,GO:0016705,GO:0005506	AT3G26230.1	CYP71B24	cytochrome P450, family 71, subfamily B, polypeptide 24
	Zmw_sc00315.1.g00180.1	LOC_Os10g08319.1	PF00067	GO:0055114,GO:0020037,GO:0016705,GO:0005506	AT2G45580.1	CYP76C3	cytochrome P450, family 76, subfamily C, polypeptide 3
	Zmw_sc01519.1.g00180.1	LOC_Os03g63310.1	PF00067	GO:0055114,GO:0020037,GO:0016705,GO:0005506	AT3G26330.1	CYP71B37	cytochrome P450, family 71, subfamily B, polypeptide 37
	Zmw_sc07727.1.g00030.1	LOC_Os02g09400.1	PF00067	GO:0055114,GO:0020037,GO:0016705,GO:0005506	AT5G57260.1	CYP71B10	cytochrome P450, family 71, subfamily B, polypeptide 10
	Zmw_sc03261.1.g00010.1	LOC_Os02g09400.1	PF00067	GO:0055114,GO:0020037,GO:0016705,GO:0005506	AT5G57260.1	CYP71B10	cytochrome P450, family 71, subfamily B, polypeptide 10
	Zmw_sc00670.1.g00010.1	LOC_Os09g35940.1	PF00067	GO:0055114,GO:0020037,GO:0016705,GO:0005506	AT3G61880.2	CYP78A9	cytochrome p450 78a9
	Zmw_sc04286.1.g00030.1	LOC_Os01g43700.1	PF00067	GO:0055114,GO:0020037,GO:0016705,GO:0005506	AT3G14660.1	CYP72A13	cytochrome P450, family 72, subfamily A, polypeptide 13
	Zmw_sc01002.1.g00210.1	LOC_Os02g44654.1	PF00067	GO:0055114,GO:0020037,GO:0016705,GO:0005506	AT1G01600.1	CYP86A4	cytochrome P450, family 86, subfamily A, polypeptide 4
	Zmw_sc05269.1.g00050.1	LOC_Os02g02000.1	PF00067	GO:0055114,GO:0020037,GO:0016705,GO:0005506	AT4G15440.1	CYP74B2,HPL1	hydroperoxide lyase 1
	Zmw_sc04410.1.g00030.1	LOC_Os12g04480.1	PF00067	GO:0055114,GO:0020037,GO:0016705,GO:0005506	AT5G05690.1	CBB3,CPD,CYP90,CYP90A,CYP90A1,DWF3	Cytochrome P450 superfamily protein
	Zmw_sc03922.1.g00030.1	LOC_Os05g12040.1	PF00067	GO:0055114,GO:0020037,GO:0016705,GO:0005506	AT1G11680.1	CYP51,CYP51A2,CYP51G1,EMB1738	CYTOCHROME P450 51G1
	Zmw_sc03093.1.g00120.1	LOC_Os03g14400.1	PF00067	GO:0055114,GO:0020037,GO:0016705,GO:0005506	AT2G45560.1	CYP76C1	cytochrome P450, family 76, subfamily C, polypeptide 1
	Zmw_sc02624.1.g00130.1	LOC_Os03g39760.1	PF00067	GO:0055114,GO:0020037,GO:0016705,GO:0005506	AT3G26320.1	CYP71B36	cytochrome P450, family 71, subfamily B, polypeptide 36
	Zmw_sc00112.1.g00310.1	LOC_Os07g33620.1	PF00067	GO:0055114,GO:0020037,GO:0016705,GO:0005506	AT5G36110.1	CYP716A1	cytochrome P450, family 716, subfamily A, polypeptide 1
	Zmw_sc01134.1.g00050.1	LOC_Os11g29720.1	PF00067	GO:0055114,GO:0020037,GO:0016705,GO:0005506	AT1G74110.1	CYP78A10	cytochrome P450, family 78, subfamily A, polypeptide 10
	Zmw_sc05614.1.g00040.1	LOC_Os01g43851.1	PF00067	GO:0055114,GO:0020037,GO:0016705,GO:0005506	AT3G14680.1	CYP72A14	cytochrome P450, family 72, subfamily A, polypeptide 14
	Zmw_sc06256.1.g00040.1	LOC_Os02g26770.1	PF00067	GO:0055114,GO:0020037,GO:0016705,GO:0005506	AT2G30490.1	ATC4H,C4H,CYP73A5,REF3	cinnamate-4-hydroxylase
	Zmw_sc04078.1.g00030.1	LOC_Os10g23180.1	PF00067	GO:0055114,GO:0020037,GO:0016705,GO:0005506	AT2G32440.2	ATKAO2,CYP88A4,KAO2	ent-kaurenoic acid hydroxylase 2
	Zmw_sc02429.1.g00060.1	LOC_Os03g39760.1	PF00067	GO:0055114,GO:0020037,GO:0016705,GO:0005506	AT3G26320.1	CYP71B36	cytochrome P450, family 71, subfamily B, polypeptide 36
	Zmw_sc09146.1.g00010.1	LOC_Os11g32240.1	PF00067	GO:0055114,GO:0020037,GO:0016705,GO:0005506	AT1G11680.1	CYP51,CYP51A2,CYP51G1,EMB1738	CYTOCHROME P450 51G1
	Zmw_sc01710.1.g00070.1	LOC_Os02g01890.1	PF00067	GO:0055114,GO:0020037,GO:0016705,GO:0005506	AT1G64940.1	CYP89A6	cytochrome P450, family 87, subfamily A, polypeptide 6
	Zmw_sc03074.1.g00030.1	LOC_Os02g09410.1	PF00067	GO:0055114,GO:0020037,GO:0016705,GO:0005506	AT3G26280.1	CYP71B4	cytochrome P450, family 71, subfamily B, polypeptide 4
	Zmw_sc05269.1.g00030.1	LOC_Os02g02000.1	PF00067	GO:0055114,GO:0020037,GO:0016705,GO:0005506	AT4G15440.1	CYP74B2,HPL1	hydroperoxide lyase 1
	Zmw_sc01710.1.g00100.1	LOC_Os02g02000.1	PF00067	GO:0055114,GO:0020037,GO:0016705,GO:0005506	AT4G15440.1	CYP74B2,HPL1	hydroperoxide lyase 1
	Zmw_sc04286.1.g00020.1	LOC_Os01g43710.1	PF00067	GO:0055114,GO:0020037,GO:0016705,GO:0005506	AT3G14690.1	CYP72A15	cytochrome P450, family 72, subfamily A, polypeptide 15
	Zmw_sc05614.1.g00020.1	LOC_Os01g43851.1	PF00067	GO:0055114,GO:0020037,GO:0016705,GO:0005506	AT3G14680.1	CYP72A14	cytochrome P450, family 72, subfamily A, polypeptide 14
	Zmw_sc02131.1.g00040.1	LOC_Os06g43384.1	PF00067	GO:0055114,GO:0020037,GO:0016705,GO:0005506	AT1G13110.1	CYP71B7	cytochrome P450, family 71 subfamily B, polypeptide 7
	Zmw_sc03049.1.g00080.1	LOC_Os01g12740.1	PF00067	GO:0055114,GO:0020037,GO:0016705,GO:0005506	AT3G48290.1	CYP71A24	cytochrome P450, family 71, subfamily A, polypeptide 24
	Zmw_sc00317.1.g00140.1	LOC_Os10g37110.1	PF00067	GO:0055114,GO:0020037,GO:0016705,GO:0005506	AT1G64940.1	CYP89A6	cytochrome P450, family 87, subfamily A, polypeptide 6
	Zmw_sc01358.1.g00110.1	LOC_Os12g39310.1	PF00067	GO:0055114,GO:0020037,GO:0016705,GO:0005506	AT5G67310.1	CYP81G1	cytochrome P450, family 81, subfamily G, polypeptide 1
	Zmw_sc04696.1.g00030.1	LOC_Os06g43384.1	PF00067	GO:0055114,GO:0020037,GO:0016705,GO:0005506	AT1G13110.1	CYP71B7	cytochrome P450, family 71 subfamily B, polypeptide 7
	Zmw_sc07559.1.g00010.1	LOC_Os01g63930.1	PF00067	GO:0055114,GO:0020037,GO:0016705,GO:0005506	AT2G27690.1	CYP94C1	cytochrome P450, family 94, subfamily C, polypeptide 1
	Zmw_sc00678.1.g00180.1	LOC_Os02g09200.1	PF00067	GO:0055114,GO:0020037,GO:0016705,GO:0005506	AT3G26280.1	CYP71B4	cytochrome P450, family 71, subfamily B, polypeptide 4
	Zmw_sc00811.1.g00230.1	LOC_Os03g37290.1	PF00067	GO:0055114,GO:0020037,GO:0016705,GO:0005506	AT2G22330.1	CYP79B3	cytochrome P450, family 79, subfamily B, polypeptide 3
	Zmw_sc06230.1.g00030.1	LOC_Os11g05380.1	PF00067	GO:0055114,GO:0020037,GO:0016705,GO:0005506	AT2G27690.1	CYP94C1	cytochrome P450, family 94, subfamily C, polypeptide 1
	Zmw_sc00245.1.g00420.1	LOC_Os05g35010.1	PF00067	GO:0055114,GO:0020037,GO:0016705,GO:0005506	AT3G48280.1	CYP71A25	cytochrome P450, family 71, subfamily A, polypeptide 25
	Zmw_sc01850.1.g00120.1	LOC_Os11g05380.1	PF00067	GO:0055114,GO:0020037,GO:0016705,GO:0005506	AT2G27690.1	CYP94C1	cytochrome P450, family 94, subfamily C, polypeptide 1
	Zmw_sc01519.1.g00170.1	LOC_Os03g37290.1	PF00067	GO:0055114,GO:0020037,GO:0016705,GO:0005506	AT2G22330.1	CYP79B3	cytochrome P450, family 79, subfamily B, polypeptide 3
	Zmw_sc00746.1.g00170.1	LOC_Os09g26960.1	PF00067	GO:0055114,GO:0020037,GO:0016705,GO:0005506	AT5G07990.1	CYP75B1,D501,TT7	Cytochrome P450 superfamily protein
	Zmw_sc00735.1.g00170.1	LOC_Os08g01450.1	PF00067	GO:0055114,GO:0020037,GO:0016705,GO:0005506	AT3G48270.1	CYP71A26	cytochrome P450, family 71, subfamily A, polypeptide 26
	Zmw_sc00788.1.g00220.1	LOC_Os08g01450.1	PF00067	GO:0055114,GO:0020037,GO:0016705,GO:0005506	AT3G48270.1	CYP71A26	cytochrome P450, family 71, subfamily A, polypeptide 26
	Zmw_sc02950.1.g00060.1	LOC_Os10g30380.1	PF00067	GO:0055114,GO:0020037,GO:0016705,GO:0005506	AT5G25140.1	CYP71B13	cytochrome P450, family 71, subfamily B, polypeptide 13
	Zmw_sc03195.1.g00020.1	LOC_Os08g01450.1	PF00067	GO:0055114,GO:0020037,GO:0016705,GO:0005506	AT3G48270.1	CYP71A26	cytochrome P450, family 71, subfamily A, polypeptide 26
	Zmw_sc01542.1.g00170.1	LOC_Os01g11340.1	PF00067	GO:0055114,GO:0020037,GO:0016705,GO:0005506	AT2G34500.1	CYP710A1	cytochrome P450, family 710, subfamily A, polypeptide 1
	Zmw_sc02626.1.g00020.1	LOC_Os10g30380.1	PF00067	GO:0055114,GO:0020037,GO:0016705,GO:0005506	AT5G25140.1	CYP71B13	cytochrome P450, family 71, subfamily B, polypeptide 13
	Zmw_sc01048.1.g00090.1	LOC_Os01g29150.1	PF00067	GO:0055114,GO:0020037,GO:0016705,GO:0005506	AT2G26710.1	BAS1,CYP72B1,CYP734A1	Cytochrome P450 superfamily protein
	Zmw_sc05195.1.g00040.1	LOC_Os05g35010.1	PF00067	GO:0055114,GO:0020037,GO:0016705,GO:0005506	AT3G48280.1	CYP71A25	cytochrome P450, family 71, subfamily A, polypeptide 25
	Zmw_sc00342.1.g00170.1	LOC_Os08g01450.1	PF00067	GO:0055114,GO:0020037,GO:0016705,GO:0005506	AT3G48270.1	CYP71A26	cytochrome P450, family 71, subfamily A, polypeptide 26
	Zmw_sc00613.1.g00020.1	LOC_Os04g48460.1	PF00067	GO:0055114,GO:0020037,GO:0016705,GO:0005506	AT2G44890.1	CYP704A1	cytochrome P450, family 704, subfamily A, polypeptide 1
	Zmw_sc00220.1.g00180.1	LOC_Os08g39730.1	PF00067	GO:0055114,GO:0020037,GO:0016705,GO:0005506	AT2G45550.1	CYP76C4	cytochrome P450, family 76, subfamily C, polypeptide 4
	Zmw_sc00788.1.g00200.1	LOC_Os08g01450.1	PF00067	GO:0055114,GO:0020037,GO:0016705,GO:0005506	AT3G48270.1	CYP71A26	cytochrome P450, family 71, subfamily A, polypeptide 26
	Zmw_sc03170.1.g00110.1	LOC_Os04g48210.1	PF00067	GO:0055114,GO:0020037,GO:0016705,GO:0005506	AT1G12740.1	CYP87A2	cytochrome P450, family 87, subfamily A, polypeptide 2
	Zmw_sc10170.1.g00010.1	LOC_Os01g43851.1	PF00067	GO:0055114,GO:0020037,GO:0016705,GO:0005506	AT3G14680.1	CYP72A14	cytochrome P450, family 72, subfamily A, polypeptide 14
	Zmw_sc01519.1.g00160.1	LOC_Os03g37290.1	PF00067	GO:0055114,GO:0020037,GO:0016705,GO:0005506	AT2G22330.1	CYP79B3	cytochrome P450, family 79, subfamily B, polypeptide 3
	Zmw_sc02629.1.g00100.1	LOC_Os04g40470.1	PF00067	GO:0055114,GO:0020037,GO:0016705,GO:0005506	AT3G26310.1	CYP71B35	cytochrome P450, family 71, subfamily B, polypeptide 35
	Zmw_sc00811.1.g00220.1	LOC_Os03g37290.1	PF00067	GO:0055114,GO:0020037,GO:0016705,GO:0005506	AT2G22330.1	CYP79B3	cytochrome P450, family 79, subfamily B, polypeptide 3
	Zmw_sc00841.1.g00100.1	LOC_Os03g40540.1	PF00067	GO:0055114,GO:0020037,GO:0016705,GO:0005506	AT3G30180.1	BR6OX2,CYP85A2	brassinosteroid-6-oxidase 2
	Zmw_sc01883.1.g00220.1	LOC_Os01g72740.1	PF00067	GO:0055114,GO:0020037,GO:0016705,GO:0005506	AT5G25120.1	CYP71B11	ytochrome p450, family 71, subfamily B, polypeptide 11
	Zmw_sc06010.1.g00010.1	LOC_Os04g48460.1	PF00067	GO:0055114,GO:0020037,GO:0016705,GO:0005506	AT2G44890.1	CYP704A1	cytochrome P450, family 704, subfamily A, polypeptide 1
	Zmw_sc02937.1.g00060.1	LOC_Os10g30390.1	PF00067	GO:0055114,GO:0020037,GO:0016705,GO:0005506	AT5G25180.1	CYP71B14	cytochrome P450, family 71, subfamily B, polypeptide 14
	Zmw_sc10096.1.g00010.1	LOC_Os01g43851.1	PF00067	GO:0055114,GO:0020037,GO:0016705,GO:0005506	AT3G14680.1	CYP72A14	cytochrome P450, family 72, subfamily A, polypeptide 14
	Zmw_sc01820.1.g00060.1	LOC_Os03g37290.1	PF00067	GO:0055114,GO:0020037,GO:0016705,GO:0005506	AT2G22330.1	CYP79B3	cytochrome P450, family 79, subfamily B, polypeptide 3
	Zmw_sc02898.1.g00110.1	LOC_Os01g43774.1	PF00067	GO:0055114,GO:0020037,GO:0016705,GO:0005506	AT3G14690.1	CYP72A15	cytochrome P450, family 72, subfamily A, polypeptide 15
	Zmw_sc02245.1.g00020.1	LOC_Os03g55240.1	PF00067	GO:0055114,GO:0020037,GO:0016705,GO:0005506	AT4G37320.1	CYP81D5	cytochrome P450, family 81, subfamily D, polypeptide 5
	Zmw_sc03680.1.g00020.1	LOC_Os03g12260.1	PF00067	GO:0055114,GO:0020037,GO:0016705,GO:0005506	AT3G56630.1	CYP94D2	cytochrome P450, family 94, subfamily D, polypeptide 2
	Zmw_sc00342.1.g00210.1	LOC_Os08g01450.1	PF00067	GO:0055114,GO:0020037,GO:0016705,GO:0005506	AT3G48270.1	CYP71A26	cytochrome P450, family 71, subfamily A, polypeptide 26
	Zmw_sc02488.1.g00070.1	LOC_Os01g24810.1	PF00067	GO:0055114,GO:0020037,GO:0016705,GO:0005506	AT1G64940.1	CYP89A6	cytochrome P450, family 87, subfamily A, polypeptide 6
	Zmw_sc02013.1.g00080.1	LOC_Os03g55240.1	PF00067	GO:0055114,GO:0020037,GO:0016705,GO:0005506	AT4G37320.1	CYP81D5	cytochrome P450, family 81, subfamily D, polypeptide 5
	Zmw_sc01365.1.g00110.1	LOC_Os10g30390.1	PF00067	GO:0055114,GO:0020037,GO:0016705,GO:0005506	AT5G25180.1	CYP71B14	cytochrome P450, family 71, subfamily B, polypeptide 14
	Zmw_sc01396.1.g00200.1	LOC_Os03g44740.1	PF00067	GO:0055114,GO:0020037,GO:0016705,GO:0005506	AT5G07990.1	CYP75B1,D501,TT7	Cytochrome P450 superfamily protein
	Zmw_sc03878.1.g00100.1	LOC_Os03g37290.1	PF00067	GO:0055114,GO:0020037,GO:0016705,GO:0005506	AT2G22330.1	CYP79B3	cytochrome P450, family 79, subfamily B, polypeptide 3
	Zmw_sc01871.1.g00170.1	LOC_Os09g36080.1	PF00067	GO:0055114,GO:0020037,GO:0016705,GO:0005506	AT3G26300.1	CYP71B34	cytochrome P450, family 71, subfamily B, polypeptide 34
	Zmw_sc01998.1.g00040.1	LOC_Os11g29290.1	PF00067	GO:0055114,GO:0020037,GO:0016705,GO:0005506	AT3G48520.1	CYP94B3	cytochrome P450, family 94, subfamily B, polypeptide 3
	Zmw_sc05475.1.g00010.1	LOC_Os10g26340.1	PF00067	GO:0055114,GO:0020037,GO:0016705,GO:0005506	AT5G09970.1	CYP78A7	cytochrome P450, family 78, subfamily A, polypeptide 7
	Zmw_sc07696.1.g00010.1	LOC_Os05g31740.1	PF00067	GO:0055114,GO:0020037,GO:0016705,GO:0005506	AT3G56630.1	CYP94D2	cytochrome P450, family 94, subfamily D, polypeptide 2
	Zmw_sc02142.1.g00030.1	LOC_Os02g09220.1	PF00067	GO:0055114,GO:0020037,GO:0016705,GO:0005506	AT3G26300.1	CYP71B34	cytochrome P450, family 71, subfamily B, polypeptide 34
	Zmw_sc02626.1.g00040.1	LOC_Os10g30390.1	PF00067	GO:0055114,GO:0020037,GO:0016705,GO:0005506	AT5G25180.1	CYP71B14	cytochrome P450, family 71, subfamily B, polypeptide 14
	Zmw_sc00382.1.g00070.1	LOC_Os04g48210.1	PF00067	GO:0055114,GO:0020037,GO:0016705,GO:0005506	AT1G12740.1	CYP87A2	cytochrome P450, family 87, subfamily A, polypeptide 2
	Zmw_sc01769.1.g00060.1	LOC_Os01g63540.1	PF00067	GO:0055114,GO:0020037,GO:0016705,GO:0005506	AT5G58860.1	CYP86,CYP86A1	cytochrome P450, family 86, subfamily A, polypeptide 1
	Zmw_sc02013.1.g00140.1	LOC_Os01g63540.1	PF00067	GO:0055114,GO:0020037,GO:0016705,GO:0005506	AT5G58860.1	CYP86,CYP86A1	cytochrome P450, family 86, subfamily A, polypeptide 1
	Zmw_sc04628.1.g00090.1	LOC_Os02g47470.1	PF00067	GO:0055114,GO:0020037,GO:0016705,GO:0005506	AT4G19230.1	CYP707A1	cytochrome P450, family 707, subfamily A, polypeptide 1
	Zmw_sc02972.1.g00080.1	LOC_Os02g09220.1	PF00067	GO:0055114,GO:0020037,GO:0016705,GO:0005506	AT3G26300.1	CYP71B34	cytochrome P450, family 71, subfamily B, polypeptide 34
	Zmw_sc06115.1.g00010.1	LOC_Os03g12500.1	PF00067	GO:0055114,GO:0020037,GO:0016705,GO:0005506	AT5G42650.1	AOS,CYP74A,DDE2	allene oxide synthase
	Zmw_sc00154.1.g00360.1	LOC_Os09g36080.1	PF00067	GO:0055114,GO:0020037,GO:0016705,GO:0005506	AT3G26300.1	CYP71B34	cytochrome P450, family 71, subfamily B, polypeptide 34
	Zmw_sc02891.1.g00010.1	LOC_Os09g35940.1	PF00067	GO:0055114,GO:0020037,GO:0016705,GO:0005506	AT3G61880.2	CYP78A9	cytochrome p450 78a9
	Zmw_sc08030.1.g00010.1	LOC_Os10g37100.1	PF00067	GO:0055114,GO:0020037,GO:0016705,GO:0005506	AT1G64940.1	CYP89A6	cytochrome P450, family 87, subfamily A, polypeptide 6
	Zmw_sc01769.1.g00210.1	LOC_Os03g55240.1	PF00067	GO:0055114,GO:0020037,GO:0016705,GO:0005506	AT4G37320.1	CYP81D5	cytochrome P450, family 81, subfamily D, polypeptide 5
	Zmw_sc01777.1.g00180.1	LOC_Os12g39310.1	PF00067	GO:0055114,GO:0020037,GO:0016705,GO:0005506	AT5G67310.1	CYP81G1	cytochrome P450, family 81, subfamily G, polypeptide 1
	Zmw_sc00413.1.g00350.1	LOC_Os01g72740.1	PF00067	GO:0055114,GO:0020037,GO:0016705,GO:0005506	AT5G25120.1	CYP71B11	ytochrome p450, family 71, subfamily B, polypeptide 11
	Zmw_sc00737.1.g00350.1	LOC_Os10g37100.1	PF00067	GO:0055114,GO:0020037,GO:0016705,GO:0005506	AT1G64940.1	CYP89A6	cytochrome P450, family 87, subfamily A, polypeptide 6
	Zmw_sc02626.1.g00050.1	LOC_Os10g30390.1	PF00067	GO:0055114,GO:0020037,GO:0016705,GO:0005506	AT5G25180.1	CYP71B14	cytochrome P450, family 71, subfamily B, polypeptide 14
	Zmw_sc00001.1.g00350.1	LOC_Os03g55240.1	PF00067	GO:0055114,GO:0020037,GO:0016705,GO:0005506	AT4G37320.1	CYP81D5	cytochrome P450, family 81, subfamily D, polypeptide 5
	Zmw_sc00668.1.g00110.1	LOC_Os03g12500.1	PF00067	GO:0055114,GO:0020037,GO:0016705,GO:0005506	AT5G42650.1	AOS,CYP74A,DDE2	allene oxide synthase
	Zmw_sc05081.1.g00040.1	LOC_Os08g01450.1	PF00067	GO:0055114,GO:0020037,GO:0016705,GO:0005506	AT3G48270.1	CYP71A26	cytochrome P450, family 71, subfamily A, polypeptide 26
	Zmw_sc00788.1.g00040.1	LOC_Os08g05620.1	PF00067	GO:0055114,GO:0020037,GO:0016705,GO:0005506	AT1G64940.1	CYP89A6	cytochrome P450, family 87, subfamily A, polypeptide 6
	Zmw_sc00172.1.g00110.1	LOC_Os09g36080.1	PF00067	GO:0055114,GO:0020037,GO:0016705,GO:0005506	AT3G26300.1	CYP71B34	cytochrome P450, family 71, subfamily B, polypeptide 34
	Zmw_sc00292.1.g00010.1	LOC_Os03g12500.1	PF00067	GO:0055114,GO:0020037,GO:0016705,GO:0005506	AT5G42650.1	AOS,CYP74A,DDE2	allene oxide synthase
	Zmw_sc03690.1.g00070.1	LOC_Os08g01450.1	PF00067	GO:0055114,GO:0020037,GO:0016705,GO:0005506	AT3G48270.1	CYP71A26	cytochrome P450, family 71, subfamily A, polypeptide 26
	Zmw_sc07847.1.g00010.1	LOC_Os08g01450.1	PF00067	GO:0055114,GO:0020037,GO:0016705,GO:0005506	AT3G48270.1	CYP71A26	cytochrome P450, family 71, subfamily A, polypeptide 26
	Zmw_sc00036.1.g00070.1	LOC_Os06g43384.1	PF00067	GO:0055114,GO:0020037,GO:0016705,GO:0005506	AT1G13110.1	CYP71B7	cytochrome P450, family 71 subfamily B, polypeptide 7
	Zmw_sc00317.1.g00090.1	LOC_Os10g36980.1	PF00067	GO:0055114,GO:0020037,GO:0016705,GO:0005506	AT1G64940.1	CYP89A6	cytochrome P450, family 87, subfamily A, polypeptide 6
	Zmw_sc01950.1.g00140.1	LOC_Os08g01450.1	PF00067	GO:0055114,GO:0020037,GO:0016705,GO:0005506	AT3G48270.1	CYP71A26	cytochrome P450, family 71, subfamily A, polypeptide 26
	Zmw_sc00585.1.g00040.1	LOC_Os03g14420.1	PF00067	GO:0055114,GO:0020037,GO:0016705,GO:0005506	AT2G45550.1	CYP76C4	cytochrome P450, family 76, subfamily C, polypeptide 4
	Zmw_sc01907.1.g00120.1	LOC_Os09g21260.1	PF00067	GO:0055114,GO:0020037,GO:0016705,GO:0005506	AT5G36110.1	CYP716A1	cytochrome P450, family 716, subfamily A, polypeptide 1
	Zmw_sc01089.1.g00230.1	LOC_Os02g09220.1	PF00067	GO:0055114,GO:0020037,GO:0016705,GO:0005506	AT3G26300.1	CYP71B34	cytochrome P450, family 71, subfamily B, polypeptide 34
	Zmw_sc03127.1.g00100.1	LOC_Os08g01510.1	PF00067	GO:0055114,GO:0020037,GO:0016705,GO:0005506	AT3G48280.1	CYP71A25	cytochrome P450, family 71, subfamily A, polypeptide 25
	Zmw_sc08719.1.g00020.1	LOC_Os09g21260.1	PF00067	GO:0055114,GO:0020037,GO:0016705,GO:0005506	AT5G36110.1	CYP716A1	cytochrome P450, family 716, subfamily A, polypeptide 1
	Zmw_sc06593.1.g00040.1	LOC_Os02g09220.1	PF00067	GO:0055114,GO:0020037,GO:0016705,GO:0005506	AT3G26300.1	CYP71B34	cytochrome P450, family 71, subfamily B, polypeptide 34
	Zmw_sc00378.1.g00460.1	LOC_Os08g01510.1	PF00067	GO:0055114,GO:0020037,GO:0016705,GO:0005506	AT3G48280.1	CYP71A25	cytochrome P450, family 71, subfamily A, polypeptide 25
	Zmw_sc00350.1.g00160.1	LOC_Os01g12760.1	PF00067	GO:0055114,GO:0020037,GO:0016705,GO:0005506	AT3G48280.1	CYP71A25	cytochrome P450, family 71, subfamily A, polypeptide 25
	Zmw_sc00195.1.g00280.1	LOC_Os12g02640.1	PF00067	GO:0055114,GO:0020037,GO:0016705,GO:0005506	AT5G24910.1	CYP714A1	cytochrome P450, family 714, subfamily A, polypeptide 1
	Zmw_sc02507.1.g00030.1	LOC_Os09g21260.1	PF00067	GO:0055114,GO:0020037,GO:0016705,GO:0005506	AT5G36110.1	CYP716A1	cytochrome P450, family 716, subfamily A, polypeptide 1
	Zmw_sc01096.1.g00140.1	LOC_Os01g12740.1	PF00067	GO:0055114,GO:0020037,GO:0016705,GO:0005506	AT3G48290.1	CYP71A24	cytochrome P450, family 71, subfamily A, polypeptide 24
	Zmw_sc07791.1.g00010.1	LOC_Os09g26960.1	PF00067	GO:0055114,GO:0020037,GO:0016705,GO:0005506	AT5G07990.1	CYP75B1,D501,TT7	Cytochrome P450 superfamily protein
	Zmw_sc01096.1.g00130.1	LOC_Os01g12760.1	PF00067	GO:0055114,GO:0020037,GO:0016705,GO:0005506	AT3G48280.1	CYP71A25	cytochrome P450, family 71, subfamily A, polypeptide 25
	Zmw_sc02773.1.g00050.1	LOC_Os11g05380.1	PF00067	GO:0055114,GO:0020037,GO:0016705,GO:0005506	AT2G27690.1	CYP94C1	cytochrome P450, family 94, subfamily C, polypeptide 1
	Zmw_sc05696.1.g00070.1	LOC_Os03g63310.1	PF00067	GO:0055114,GO:0020037,GO:0016705,GO:0005506	AT3G26330.1	CYP71B37	cytochrome P450, family 71, subfamily B, polypeptide 37
	Zmw_sc05081.1.g00050.1	LOC_Os08g01510.1	PF00067	GO:0055114,GO:0020037,GO:0016705,GO:0005506	AT3G48280.1	CYP71A25	cytochrome P450, family 71, subfamily A, polypeptide 25
	Zmw_sc00571.1.g00220.1	LOC_Os06g43384.1	PF00067	GO:0055114,GO:0020037,GO:0016705,GO:0005506	AT1G13110.1	CYP71B7	cytochrome P450, family 71 subfamily B, polypeptide 7
	Zmw_sc01820.1.g00050.1	LOC_Os03g63310.1	PF00067	GO:0055114,GO:0020037,GO:0016705,GO:0005506	AT3G26330.1	CYP71B37	cytochrome P450, family 71, subfamily B, polypeptide 37
	Zmw_sc02180.1.g00110.1	LOC_Os09g21260.1	PF00067	GO:0055114,GO:0020037,GO:0016705,GO:0005506	AT5G36110.1	CYP716A1	cytochrome P450, family 716, subfamily A, polypeptide 1
	Zmw_sc01907.1.g00110.1	LOC_Os09g21260.1	PF00067	GO:0055114,GO:0020037,GO:0016705,GO:0005506	AT5G36110.1	CYP716A1	cytochrome P450, family 716, subfamily A, polypeptide 1
	Zmw_sc00026.1.g00480.1	LOC_Os03g44740.1	PF00067	GO:0055114,GO:0020037,GO:0016705,GO:0005506	AT5G07990.1	CYP75B1,D501,TT7	Cytochrome P450 superfamily protein
	Zmw_sc07922.1.g00020.1	LOC_Os01g43851.1	PF00067	GO:0055114,GO:0020037,GO:0016705,GO:0005506	AT3G14680.1	CYP72A14	cytochrome P450, family 72, subfamily A, polypeptide 14
	Zmw_sc01368.1.g00140.1	LOC_Os03g12660.1	PF00067	GO:0055114,GO:0020037,GO:0016705,GO:0005506	AT3G50660.1	CLM,CYP90B1,DWF4,PSC1,SAV1,SNP2	Cytochrome P450 superfamily protein
	Zmw_sc00359.1.g00020.1	LOC_Os03g21400.1	PF00067	GO:0055114,GO:0020037,GO:0016705,GO:0005506	AT5G24910.1	CYP714A1	cytochrome P450, family 714, subfamily A, polypeptide 1
	Zmw_sc01349.1.g00160.1	LOC_Os02g38290.1	PF00067	GO:0055114,GO:0020037,GO:0016705,GO:0005506	AT1G24540.1	CYP86C1	cytochrome P450, family 86, subfamily C, polypeptide 1
	Zmw_sc01659.1.g00020.1	LOC_Os05g34325.1	PF00067	GO:0055114,GO:0020037,GO:0016705,GO:0005506	AT1G11680.1	CYP51,CYP51A2,CYP51G1,EMB1738	CYTOCHROME P450 51G1
	Zmw_sc00969.1.g00060.1	LOC_Os02g09220.1	PF00067	GO:0055114,GO:0020037,GO:0016705,GO:0005506	AT3G26300.1	CYP71B34	cytochrome P450, family 71, subfamily B, polypeptide 34
	Zmw_sc02507.1.g00020.1	LOC_Os09g21260.1	PF00067	GO:0055114,GO:0020037,GO:0016705,GO:0005506	AT5G36110.1	CYP716A1	cytochrome P450, family 716, subfamily A, polypeptide 1
	Zmw_sc03018.1.g00050.1	LOC_Os01g59020.1	PF00067	GO:0055114,GO:0020037,GO:0016705,GO:0005506	AT3G56630.1	CYP94D2	cytochrome P450, family 94, subfamily D, polypeptide 2
	Zmw_sc03415.1.g00010.1	LOC_Os05g34325.1	PF00067	GO:0055114,GO:0020037,GO:0016705,GO:0005506	AT1G11680.1	CYP51,CYP51A2,CYP51G1,EMB1738	CYTOCHROME P450 51G1
	Zmw_sc02868.1.g00030.1	LOC_Os04g33370.1	PF00067	GO:0055114,GO:0020037,GO:0016705,GO:0005506	AT5G04660.1	CYP77A4	cytochrome P450, family 77, subfamily A, polypeptide 4
	Zmw_sc01719.1.g00080.1	LOC_Os01g72260.1	PF00067	GO:0055114,GO:0020037,GO:0016705,GO:0005506	AT3G56630.1	CYP94D2	cytochrome P450, family 94, subfamily D, polypeptide 2
	Zmw_sc03524.1.g00120.1	LOC_Os01g72260.1	PF00067	GO:0055114,GO:0020037,GO:0016705,GO:0005506	AT3G56630.1	CYP94D2	cytochrome P450, family 94, subfamily D, polypeptide 2
	Zmw_sc03256.1.g00120.1	LOC_Os02g38290.1	PF00067	GO:0055114,GO:0020037,GO:0016705,GO:0005506	AT1G24540.1	CYP86C1	cytochrome P450, family 86, subfamily C, polypeptide 1
	Zmw_sc00148.1.g00300.1	LOC_Os01g24780.1	PF00067	GO:0055114,GO:0020037,GO:0016705,GO:0005506	AT2G46950.1	CYP709B2	cytochrome P450, family 709, subfamily B, polypeptide 2
	Zmw_sc00142.1.g00040.1	LOC_Os01g24780.1	PF00067	GO:0055114,GO:0020037,GO:0016705,GO:0005506	AT2G46950.1	CYP709B2	cytochrome P450, family 709, subfamily B, polypeptide 2
	Zmw_sc03970.1.g00020.1	LOC_Os09g36080.1	PF00067	GO:0055114,GO:0020037,GO:0016705,GO:0005506	AT3G26300.1	CYP71B34	cytochrome P450, family 71, subfamily B, polypeptide 34
	Zmw_sc00670.1.g00120.1	LOC_Os09g36080.1	PF00067	GO:0055114,GO:0020037,GO:0016705,GO:0005506	AT3G26300.1	CYP71B34	cytochrome P450, family 71, subfamily B, polypeptide 34
	Zmw_sc04104.1.g00080.1	LOC_Os10g36740.1	PF00067	GO:0055114,GO:0020037,GO:0016705,GO:0005506	AT1G64940.1	CYP89A6	cytochrome P450, family 87, subfamily A, polypeptide 6
	Zmw_sc00305.1.g00080.1	LOC_Os01g08810.1	PF00067	GO:0055114,GO:0020037,GO:0016705,GO:0005506	AT4G39490.1	CYP96A10	cytochrome P450, family 96, subfamily A, polypeptide 10
	Zmw_sc03690.1.g00060.1	LOC_Os08g01510.1	PF00067	GO:0055114,GO:0020037,GO:0016705,GO:0005506	AT3G48280.1	CYP71A25	cytochrome P450, family 71, subfamily A, polypeptide 25
	Zmw_sc00969.1.g00200.1	LOC_Os02g09220.1	PF00067	GO:0055114,GO:0020037,GO:0016705,GO:0005506	AT3G26300.1	CYP71B34	cytochrome P450, family 71, subfamily B, polypeptide 34
	Zmw_sc02844.1.g00070.1	LOC_Os01g12740.1	PF00067	GO:0055114,GO:0020037,GO:0016705,GO:0005506	AT3G48290.1	CYP71A24	cytochrome P450, family 71, subfamily A, polypeptide 24
	Zmw_sc07897.1.g00020.1	LOC_Os01g58970.1	PF00067	GO:0055114,GO:0020037,GO:0016705,GO:0005506	AT3G56630.1	CYP94D2	cytochrome P450, family 94, subfamily D, polypeptide 2
	Zmw_sc03433.1.g00120.1	LOC_Os03g63310.1	PF00067	GO:0055114,GO:0020037,GO:0016705,GO:0005506	AT3G26330.1	CYP71B37	cytochrome P450, family 71, subfamily B, polypeptide 37
	Zmw_sc04677.1.g00070.1	LOC_Os01g58970.1	PF00067	GO:0055114,GO:0020037,GO:0016705,GO:0005506	AT3G56630.1	CYP94D2	cytochrome P450, family 94, subfamily D, polypeptide 2
	Zmw_sc02103.1.g00040.1	LOC_Os11g27730.1	PF00067	GO:0055114,GO:0020037,GO:0016705,GO:0005506	AT3G48310.1	CYP71A22	cytochrome P450, family 71, subfamily A, polypeptide 22
	Zmw_sc00220.1.g00210.1	LOC_Os08g39730.1	PF00067	GO:0055114,GO:0020037,GO:0016705,GO:0005506	AT2G45550.1	CYP76C4	cytochrome P450, family 76, subfamily C, polypeptide 4
	Zmw_sc02176.1.g00160.1	LOC_Os11g27730.1	PF00067	GO:0055114,GO:0020037,GO:0016705,GO:0005506	AT3G48310.1	CYP71A22	cytochrome P450, family 71, subfamily A, polypeptide 22
	Zmw_sc00142.1.g00030.1	LOC_Os01g24780.1	PF00067	GO:0055114,GO:0020037,GO:0016705,GO:0005506	AT2G46950.1	CYP709B2	cytochrome P450, family 709, subfamily B, polypeptide 2
	Zmw_sc01457.1.g00030.1	LOC_Os03g14420.1	PF00067	GO:0055114,GO:0020037,GO:0016705,GO:0005506	AT2G45550.1	CYP76C4	cytochrome P450, family 76, subfamily C, polypeptide 4
	Zmw_sc01223.1.g00250.1	LOC_Os02g30080.1	PF00067	GO:0055114,GO:0020037,GO:0016705,GO:0005506	AT4G37360.1	CYP81D2	cytochrome P450, family 81, subfamily D, polypeptide 2
	Zmw_sc00025.1.g00190.1	LOC_Os02g30080.1	PF00067	GO:0055114,GO:0020037,GO:0016705,GO:0005506	AT4G37360.1	CYP81D2	cytochrome P450, family 81, subfamily D, polypeptide 2
	Zmw_sc05389.1.g00020.1	LOC_Os12g09500.1	PF00067	GO:0055114,GO:0020037,GO:0016705,GO:0005506	AT2G45570.1	CYP76C2	cytochrome P450, family 76, subfamily C, polypeptide 2
	Zmw_sc01838.1.g00090.1	LOC_Os12g09500.1	PF00067	GO:0055114,GO:0020037,GO:0016705,GO:0005506	AT2G45570.1	CYP76C2	cytochrome P450, family 76, subfamily C, polypeptide 2
	Zmw_sc00199.1.g00450.1	LOC_Os06g37300.1	PF00067	GO:0055114,GO:0020037,GO:0016705,GO:0005506	AT5G25900.1	ATKO1,CYP701A3,GA3	GA requiring 3
	Zmw_sc00673.1.g00020.1	LOC_Os02g17760.1	PF00067	GO:0055114,GO:0020037,GO:0016705,GO:0005506	AT1G13080.1	CYP71B2	cytochrome P450, family 71, subfamily B, polypeptide 2
	Zmw_sc00872.1.g00340.1	LOC_Os04g08828.1	PF00067	GO:0055114,GO:0020037,GO:0016705,GO:0005506	AT4G39950.1	CYP79B2	cytochrome P450, family 79, subfamily B, polypeptide 2
	Zmw_sc00012.1.g00110.1	LOC_Os03g55240.1	PF00067	GO:0055114,GO:0020037,GO:0016705,GO:0005506	AT4G37320.1	CYP81D5	cytochrome P450, family 81, subfamily D, polypeptide 5
	Zmw_sc00420.1.g00040.1	LOC_Os01g43750.1	PF00067	GO:0055114,GO:0020037,GO:0016705,GO:0005506	AT3G14690.1	CYP72A15	cytochrome P450, family 72, subfamily A, polypeptide 15
	Zmw_sc02989.1.g00080.1	LOC_Os09g36080.1	PF00067	GO:0055114,GO:0020037,GO:0016705,GO:0005506	AT3G26300.1	CYP71B34	cytochrome P450, family 71, subfamily B, polypeptide 34
	Zmw_sc00474.1.g00250.1	LOC_Os02g30080.1	PF00067	GO:0055114,GO:0020037,GO:0016705,GO:0005506	AT4G37360.1	CYP81D2	cytochrome P450, family 81, subfamily D, polypeptide 2
	Zmw_sc00049.1.g00550.1	LOC_Os02g30080.1	PF00067	GO:0055114,GO:0020037,GO:0016705,GO:0005506	AT4G37360.1	CYP81D2	cytochrome P450, family 81, subfamily D, polypeptide 2
	Zmw_sc01613.1.g00020.1	LOC_Os03g63310.1	PF00067	GO:0055114,GO:0020037,GO:0016705,GO:0005506	AT3G26330.1	CYP71B37	cytochrome P450, family 71, subfamily B, polypeptide 37
	Zmw_sc00654.1.g00270.1	LOC_Os11g27730.1	PF00067	GO:0055114,GO:0020037,GO:0016705,GO:0005506	AT3G48310.1	CYP71A22	cytochrome P450, family 71, subfamily A, polypeptide 22
	Zmw_sc02982.1.g00030.1	LOC_Os01g43760.1	PF00067	GO:0055114,GO:0020037,GO:0016705,GO:0005506	AT1G17060.1	CYP72C1,SOB7	cytochrome p450 72c1
	Zmw_sc00606.1.g00130.1	LOC_Os12g09500.1	PF00067	GO:0055114,GO:0020037,GO:0016705,GO:0005506	AT2G45570.1	CYP76C2	cytochrome P450, family 76, subfamily C, polypeptide 2
	Zmw_sc02623.1.g00180.1	LOC_Os06g22340.1	PF00067	GO:0055114,GO:0020037,GO:0016705,GO:0005506	AT1G64940.1	CYP89A6	cytochrome P450, family 87, subfamily A, polypeptide 6
	Zmw_sc00540.1.g00200.1	LOC_Os02g30080.1	PF00067	GO:0055114,GO:0020037,GO:0016705,GO:0005506	AT4G37360.1	CYP81D2	cytochrome P450, family 81, subfamily D, polypeptide 2
	Zmw_sc02623.1.g00120.1	LOC_Os06g22340.1	PF00067	GO:0055114,GO:0020037,GO:0016705,GO:0005506	AT1G64940.1	CYP89A6	cytochrome P450, family 87, subfamily A, polypeptide 6
	Zmw_sc00354.1.g00090.1	LOC_Os05g11130.1	PF00067	GO:0055114,GO:0020037,GO:0016705,GO:0005506	AT3G13730.1	CYP90D1	cytochrome P450, family 90, subfamily D, polypeptide 1
	Zmw_sc01379.1.g00140.1	LOC_Os08g01510.1	PF00067	GO:0055114,GO:0020037,GO:0016705,GO:0005506	AT3G48280.1	CYP71A25	cytochrome P450, family 71, subfamily A, polypeptide 25
	Zmw_sc00200.1.g00020.1	LOC_Os02g17760.1	PF00067	GO:0055114,GO:0020037,GO:0016705,GO:0005506	AT1G13080.1	CYP71B2	cytochrome P450, family 71, subfamily B, polypeptide 2
	Zmw_sc01063.1.g00270.1	LOC_Os07g23570.1	PF00067	GO:0055114,GO:0020037,GO:0016705,GO:0005506	AT2G46950.1	CYP709B2	cytochrome P450, family 709, subfamily B, polypeptide 2
	Zmw_sc00698.1.g00150.1	LOC_Os12g39240.1	PF00067	GO:0055114,GO:0020037,GO:0016705,GO:0005506	AT4G37340.1	CYP81D3	cytochrome P450, family 81, subfamily D, polypeptide 3
	Zmw_sc06116.1.g00020.1	LOC_Os08g01510.1	PF00067	GO:0055114,GO:0020037,GO:0016705,GO:0005506	AT3G48280.1	CYP71A25	cytochrome P450, family 71, subfamily A, polypeptide 25
	Zmw_sc00049.1.g00260.1	LOC_Os03g14560.1	PF00067	GO:0055114,GO:0020037,GO:0016705,GO:0005506	AT2G45560.1	CYP76C1	cytochrome P450, family 76, subfamily C, polypeptide 1
	Zmw_sc00634.1.g00320.1	LOC_Os12g39240.1	PF00067	GO:0055114,GO:0020037,GO:0016705,GO:0005506	AT4G37340.1	CYP81D3	cytochrome P450, family 81, subfamily D, polypeptide 3
	Zmw_sc01073.1.g00220.1	LOC_Os03g14400.1	PF00067	GO:0055114,GO:0020037,GO:0016705,GO:0005506	AT2G45560.1	CYP76C1	cytochrome P450, family 76, subfamily C, polypeptide 1
	Zmw_sc03833.1.g00090.1	LOC_Os01g43750.1	PF00067	GO:0055114,GO:0020037,GO:0016705,GO:0005506	AT3G14690.1	CYP72A15	cytochrome P450, family 72, subfamily A, polypeptide 15
	Zmw_sc03248.1.g00030.1	LOC_Os03g25150.1	PF00067	GO:0055114,GO:0020037,GO:0016705,GO:0005506	AT5G07990.1	CYP75B1,D501,TT7	Cytochrome P450 superfamily protein
	Zmw_sc02142.1.g00040.1	LOC_Os06g43420.1	PF00067	GO:0055114,GO:0020037,GO:0016705,GO:0005506	AT5G57260.1	CYP71B10	cytochrome P450, family 71, subfamily B, polypeptide 10
	Zmw_sc02901.1.g00050.1	LOC_Os03g14400.1	PF00067	GO:0055114,GO:0020037,GO:0016705,GO:0005506	AT2G45560.1	CYP76C1	cytochrome P450, family 76, subfamily C, polypeptide 1
	Zmw_sc03170.1.g00070.1	LOC_Os04g48170.1	PF00067	GO:0055114,GO:0020037,GO:0016705,GO:0005506	AT1G12740.1	CYP87A2	cytochrome P450, family 87, subfamily A, polypeptide 2
	Zmw_sc03933.1.g00050.1	LOC_Os07g26870.1	PF00067	GO:0055114,GO:0020037,GO:0016705,GO:0005506	AT1G64940.1	CYP89A6	cytochrome P450, family 87, subfamily A, polypeptide 6
	Zmw_sc02624.1.g00050.1	LOC_Os03g39650.1	PF00067	GO:0055114,GO:0020037,GO:0016705,GO:0005506	AT3G26300.1	CYP71B34	cytochrome P450, family 71, subfamily B, polypeptide 34
	Zmw_sc00508.1.g00070.1	LOC_Os03g07250.1	PF00067	GO:0055114,GO:0020037,GO:0016705,GO:0005506	AT1G69500.1	CYP704B1	cytochrome P450, family 704, subfamily B, polypeptide 1
	Zmw_sc00251.1.g00070.1	LOC_Os04g01140.1	PF00067	GO:0055114,GO:0020037,GO:0016705,GO:0005506	AT5G06900.1	CYP93D1	cytochrome P450, family 93, subfamily D, polypeptide 1
	Zmw_sc08369.1.g00010.1	LOC_Os04g48200.1	PF00067	GO:0055114,GO:0020037,GO:0016705,GO:0005506	AT1G12740.1	CYP87A2	cytochrome P450, family 87, subfamily A, polypeptide 2
	Zmw_sc02989.1.g00110.1	LOC_Os09g36080.1	PF00067	GO:0055114,GO:0020037,GO:0016705,GO:0005506	AT3G26300.1	CYP71B34	cytochrome P450, family 71, subfamily B, polypeptide 34
	Zmw_sc08537.1.g00010.1	LOC_Os10g38110.1	PF00067	GO:0055114,GO:0020037,GO:0016705,GO:0005506	AT2G45510.1	CYP704A2	cytochrome P450, family 704, subfamily A, polypeptide 2
	Zmw_sc01060.1.g00130.1	LOC_Os09g10340.1	PF00067	GO:0055114,GO:0020037,GO:0016705,GO:0005506	AT3G26330.1	CYP71B37	cytochrome P450, family 71, subfamily B, polypeptide 37
	Zmw_sc00204.1.g00040.1	LOC_Os01g27890.1	PF00067	GO:0055114,GO:0020037,GO:0016705,GO:0005506	AT3G26230.1	CYP71B24	cytochrome P450, family 71, subfamily B, polypeptide 24
	Zmw_sc02898.1.g00070.1	LOC_Os01g43844.1	PF00067	GO:0055114,GO:0020037,GO:0016705,GO:0005506	AT3G14690.1	CYP72A15	cytochrome P450, family 72, subfamily A, polypeptide 15
	Zmw_sc00148.1.g00310.1	LOC_Os01g24780.1	PF00067	GO:0055114,GO:0020037,GO:0016705,GO:0005506	AT2G46950.1	CYP709B2	cytochrome P450, family 709, subfamily B, polypeptide 2
	Zmw_sc06328.1.g00020.1	LOC_Os01g50580.1	PF00067	GO:0055114,GO:0020037,GO:0016705,GO:0005506	AT2G26170.2	CYP711A1,MAX1	cytochrome P450, family 711, subfamily A, polypeptide 1
	Zmw_sc00025.1.g00200.1	LOC_Os02g30080.1	PF00067	GO:0055114,GO:0020037,GO:0016705,GO:0005506	AT4G37360.1	CYP81D2	cytochrome P450, family 81, subfamily D, polypeptide 2
	Zmw_sc01026.1.g00090.1	LOC_Os03g25150.1	PF00067	GO:0055114,GO:0020037,GO:0016705,GO:0005506	AT5G07990.1	CYP75B1,D501,TT7	Cytochrome P450 superfamily protein
	Zmw_sc03860.1.g00010.1	LOC_Os04g40470.1	PF00067	GO:0055114,GO:0020037,GO:0016705,GO:0005506	AT3G26310.1	CYP71B35	cytochrome P450, family 71, subfamily B, polypeptide 35
	Zmw_sc07417.1.g00010.1	LOC_Os03g63310.1	PF00067	GO:0055114,GO:0020037,GO:0016705,GO:0005506	AT3G26330.1	CYP71B37	cytochrome P450, family 71, subfamily B, polypeptide 37
	Zmw_sc03960.1.g00030.1	LOC_Os07g26870.1	PF00067	GO:0055114,GO:0020037,GO:0016705,GO:0005506	AT1G64940.1	CYP89A6	cytochrome P450, family 87, subfamily A, polypeptide 6
	Zmw_sc01936.1.g00040.1	LOC_Os03g25480.1	PF00067	GO:0055114,GO:0020037,GO:0016705,GO:0005506	AT2G46950.1	CYP709B2	cytochrome P450, family 709, subfamily B, polypeptide 2
	Zmw_sc01381.1.g00050.1	LOC_Os03g63310.1	PF00067	GO:0055114,GO:0020037,GO:0016705,GO:0005506	AT3G26330.1	CYP71B37	cytochrome P450, family 71, subfamily B, polypeptide 37
	Zmw_sc01718.1.g00180.1	LOC_Os03g21400.1	PF00067	GO:0055114,GO:0020037,GO:0016705,GO:0005506	AT5G24910.1	CYP714A1	cytochrome P450, family 714, subfamily A, polypeptide 1
	Zmw_sc05122.1.g00070.1	LOC_Os10g23180.1	PF00067	GO:0055114,GO:0020037,GO:0016705,GO:0005506	AT2G32440.2	ATKAO2,CYP88A4,KAO2	ent-kaurenoic acid hydroxylase 2
	Zmw_sc01218.1.g00060.1	LOC_Os03g12660.1	PF00067	GO:0055114,GO:0020037,GO:0016705,GO:0005506	AT3G50660.1	CLM,CYP90B1,DWF4,PSC1,SAV1,SNP2	Cytochrome P450 superfamily protein
	Zmw_sc00148.1.g00270.1	LOC_Os07g44140.1	PF00067	GO:0055114,GO:0020037,GO:0016705,GO:0005506	AT2G46950.1	CYP709B2	cytochrome P450, family 709, subfamily B, polypeptide 2
	Zmw_sc04884.1.g00070.1	LOC_Os03g12660.1	PF00067	GO:0055114,GO:0020037,GO:0016705,GO:0005506	AT3G50660.1	CLM,CYP90B1,DWF4,PSC1,SAV1,SNP2	Cytochrome P450 superfamily protein
	Zmw_sc03011.1.g00040.1	LOC_Os03g04650.1	PF00067	GO:0055114,GO:0020037,GO:0016705,GO:0005506	AT4G39490.1	CYP96A10	cytochrome P450, family 96, subfamily A, polypeptide 10
	Zmw_sc04363.1.g00130.1	LOC_Os07g45290.1	PF00067	GO:0055114,GO:0020037,GO:0016705,GO:0005506	AT2G26710.1	BAS1,CYP72B1,CYP734A1	Cytochrome P450 superfamily protein
	Zmw_sc01657.1.g00010.1	LOC_Os04g39430.1	PF00067	GO:0055114,GO:0020037,GO:0016705,GO:0005506	AT3G50660.1	CLM,CYP90B1,DWF4,PSC1,SAV1,SNP2	Cytochrome P450 superfamily protein
	Zmw_sc01624.1.g00020.1	LOC_Os02g36030.1	PF00067	GO:0055114,GO:0020037,GO:0016705,GO:0005506	AT2G45550.1	CYP76C4	cytochrome P450, family 76, subfamily C, polypeptide 4
	Zmw_sc00002.1.g00260.1	LOC_Os07g23570.1	PF00067	GO:0055114,GO:0020037,GO:0016705,GO:0005506	AT2G46950.1	CYP709B2	cytochrome P450, family 709, subfamily B, polypeptide 2
	Zmw_sc00060.1.g00480.1	LOC_Os01g10040.1	PF00067	GO:0055114,GO:0020037,GO:0016705,GO:0005506	AT3G13730.1	CYP90D1	cytochrome P450, family 90, subfamily D, polypeptide 1
	Zmw_sc00803.1.g00160.1	LOC_Os03g39650.1	PF00067	GO:0055114,GO:0020037,GO:0016705,GO:0005506	AT3G26300.1	CYP71B34	cytochrome P450, family 71, subfamily B, polypeptide 34
	Zmw_sc00773.1.g00200.1	LOC_Os05g08850.1	PF00067	GO:0055114,GO:0020037,GO:0016705,GO:0005506	AT2G21910.1	CYP96A5	cytochrome P450, family 96, subfamily A, polypeptide 5
	Zmw_sc00383.1.g00430.1	LOC_Os04g33370.1	PF00067	GO:0055114,GO:0020037,GO:0016705,GO:0005506	AT5G04660.1	CYP77A4	cytochrome P450, family 77, subfamily A, polypeptide 4
	Zmw_sc00079.1.g00420.1	LOC_Os09g10340.1	PF00067	GO:0055114,GO:0020037,GO:0016705,GO:0005506	AT3G26330.1	CYP71B37	cytochrome P450, family 71, subfamily B, polypeptide 37
	Zmw_sc04377.1.g00010.1	LOC_Os04g40470.1	PF00067	GO:0055114,GO:0020037,GO:0016705,GO:0005506	AT3G26310.1	CYP71B35	cytochrome P450, family 71, subfamily B, polypeptide 35
	Zmw_sc08556.1.g00010.1	LOC_Os01g43851.1	PF00067	GO:0055114,GO:0020037,GO:0016705,GO:0005506	AT3G14680.1	CYP72A14	cytochrome P450, family 72, subfamily A, polypeptide 14
	Zmw_sc05853.1.g00060.1	LOC_Os09g26960.1	PF00067	GO:0055114,GO:0020037,GO:0016705,GO:0005506	AT5G07990.1	CYP75B1,D501,TT7	Cytochrome P450 superfamily protein
	Zmw_sc08159.1.g00010.1	LOC_Os01g43851.1	PF00067	GO:0055114,GO:0020037,GO:0016705,GO:0005506	AT3G14680.1	CYP72A14	cytochrome P450, family 72, subfamily A, polypeptide 14
	Zmw_sc00049.1.g00570.1	LOC_Os02g30080.1	PF00067	GO:0055114,GO:0020037,GO:0016705,GO:0005506	AT4G37360.1	CYP81D2	cytochrome P450, family 81, subfamily D, polypeptide 2
	Zmw_sc02349.1.g00010.1	LOC_Os09g26960.1	PF00067	GO:0055114,GO:0020037,GO:0016705,GO:0005506	AT5G07990.1	CYP75B1,D501,TT7	Cytochrome P450 superfamily protein
	Zmw_sc00142.1.g00090.1	LOC_Os01g24780.1	PF00067	GO:0055114,GO:0020037,GO:0016705,GO:0005506	AT2G46950.1	CYP709B2	cytochrome P450, family 709, subfamily B, polypeptide 2
	Zmw_sc00104.1.g00110.1	LOC_Os07g23570.1	PF00067	GO:0055114,GO:0020037,GO:0016705,GO:0005506	AT2G46950.1	CYP709B2	cytochrome P450, family 709, subfamily B, polypeptide 2
	Zmw_sc02950.1.g00070.1	LOC_Os07g11970.1	PF00067	GO:0055114,GO:0020037,GO:0016705,GO:0005506	AT5G25140.1	CYP71B13	cytochrome P450, family 71, subfamily B, polypeptide 13
	Zmw_sc02180.1.g00100.1	LOC_Os09g21260.1	PF00067	GO:0055114,GO:0020037,GO:0016705,GO:0005506	AT5G36110.1	CYP716A1	cytochrome P450, family 716, subfamily A, polypeptide 1
	Zmw_sc00161.1.g00020.1	LOC_Os05g08850.1	PF00067	GO:0055114,GO:0020037,GO:0016705,GO:0005506	AT2G21910.1	CYP96A5	cytochrome P450, family 96, subfamily A, polypeptide 5
	Zmw_sc04077.1.g00040.1	LOC_Os01g43700.1	PF00067	GO:0055114,GO:0020037,GO:0016705,GO:0005506	AT3G14660.1	CYP72A13	cytochrome P450, family 72, subfamily A, polypeptide 13
	Zmw_sc01026.1.g00100.1	LOC_Os03g25150.1	PF00067	GO:0055114,GO:0020037,GO:0016705,GO:0005506	AT5G07990.1	CYP75B1,D501,TT7	Cytochrome P450 superfamily protein
	Zmw_sc03248.1.g00040.1	LOC_Os03g25150.1	PF00067	GO:0055114,GO:0020037,GO:0016705,GO:0005506	AT5G07990.1	CYP75B1,D501,TT7	Cytochrome P450 superfamily protein
	Zmw_sc00120.1.g00340.1	LOC_Os06g22340.1	PF00067	GO:0055114,GO:0020037,GO:0016705,GO:0005506	AT1G64940.1	CYP89A6	cytochrome P450, family 87, subfamily A, polypeptide 6
	Zmw_sc00350.1.g00170.1	LOC_Os01g12740.1	PF00067	GO:0055114,GO:0020037,GO:0016705,GO:0005506	AT3G48290.1	CYP71A24	cytochrome P450, family 71, subfamily A, polypeptide 24
	Zmw_sc03777.1.g00130.1	LOC_Os08g39730.1	PF00067	GO:0055114,GO:0020037,GO:0016705,GO:0005506	AT2G45550.1	CYP76C4	cytochrome P450, family 76, subfamily C, polypeptide 4
	Zmw_sc01042.1.g00310.1	LOC_Os02g29720.1	PF00067	GO:0055114,GO:0020037,GO:0016705,GO:0005506	AT5G25120.1	CYP71B11	ytochrome p450, family 71, subfamily B, polypeptide 11
	Zmw_sc00093.1.g00420.1	LOC_Os10g36740.1	PF00067	GO:0055114,GO:0020037,GO:0016705,GO:0005506	AT1G64940.1	CYP89A6	cytochrome P450, family 87, subfamily A, polypeptide 6
	Zmw_sc06080.1.g00040.1	LOC_Os06g43384.1	PF00067	GO:0055114,GO:0020037,GO:0016705,GO:0005506	AT1G13110.1	CYP71B7	cytochrome P450, family 71 subfamily B, polypeptide 7
	Zmw_sc02375.1.g00010.1	LOC_Os09g27500.1	PF00067	GO:0055114,GO:0020037,GO:0016705,GO:0005506	AT2G45550.1	CYP76C4	cytochrome P450, family 76, subfamily C, polypeptide 4
	Zmw_sc03892.1.g00020.1	LOC_Os08g01450.1	PF00067	GO:0055114,GO:0020037,GO:0016705,GO:0005506	AT3G48270.1	CYP71A26	cytochrome P450, family 71, subfamily A, polypeptide 26
	Zmw_sc04803.1.g00050.1	LOC_Os08g01450.1	PF00067	GO:0055114,GO:0020037,GO:0016705,GO:0005506	AT3G48270.1	CYP71A26	cytochrome P450, family 71, subfamily A, polypeptide 26
	Zmw_sc08159.1.g00020.1	LOC_Os01g43851.1	PF00067	GO:0055114,GO:0020037,GO:0016705,GO:0005506	AT3G14680.1	CYP72A14	cytochrome P450, family 72, subfamily A, polypeptide 14
	Zmw_sc00315.1.g00130.1	LOC_Os10g08319.1	PF00067	GO:0055114,GO:0020037,GO:0016705,GO:0005506	AT2G45580.1	CYP76C3	cytochrome P450, family 76, subfamily C, polypeptide 3
	Zmw_sc02624.1.g00090.1	LOC_Os03g39650.1	PF00067	GO:0055114,GO:0020037,GO:0016705,GO:0005506	AT3G26300.1	CYP71B34	cytochrome P450, family 71, subfamily B, polypeptide 34
	Zmw_sc00676.1.g00060.1	LOC_Os10g08319.1	PF00067	GO:0055114,GO:0020037,GO:0016705,GO:0005506	AT2G45580.1	CYP76C3	cytochrome P450, family 76, subfamily C, polypeptide 3
	Zmw_sc00120.1.g00370.1	LOC_Os08g05620.1	PF00067	GO:0055114,GO:0020037,GO:0016705,GO:0005506	AT1G64940.1	CYP89A6	cytochrome P450, family 87, subfamily A, polypeptide 6
	Zmw_sc00649.1.g00320.1	LOC_Os10g38110.1	PF00067	GO:0055114,GO:0020037,GO:0016705,GO:0005506	AT2G45510.1	CYP704A2	cytochrome P450, family 704, subfamily A, polypeptide 2
	Zmw_sc03302.1.g00020.1	LOC_Os02g09310.1	PF00067	GO:0055114,GO:0020037,GO:0016705,GO:0005506	AT1G13080.1	CYP71B2	cytochrome P450, family 71, subfamily B, polypeptide 2
	Zmw_sc05292.1.g00050.1	LOC_Os06g03930.1	PF00067	GO:0055114,GO:0020037,GO:0016705,GO:0005506	AT2G45510.1	CYP704A2	cytochrome P450, family 704, subfamily A, polypeptide 2
	Zmw_sc04988.1.g00010.1	LOC_Os10g38110.1	PF00067	GO:0055114,GO:0020037,GO:0016705,GO:0005506	AT2G45510.1	CYP704A2	cytochrome P450, family 704, subfamily A, polypeptide 2
	Zmw_sc05053.1.g00040.1	LOC_Os06g03930.1	PF00067	GO:0055114,GO:0020037,GO:0016705,GO:0005506	AT2G45510.1	CYP704A2	cytochrome P450, family 704, subfamily A, polypeptide 2
	Zmw_sc00058.1.g00780.1	LOC_Os06g37364.1	PF00067	GO:0055114,GO:0020037,GO:0016705,GO:0005506	AT5G25900.1	ATKO1,CYP701A3,GA3	GA requiring 3
	Zmw_sc00049.1.g00250.1	LOC_Os03g14560.1	PF00067	GO:0055114,GO:0020037,GO:0016705,GO:0005506	AT2G45560.1	CYP76C1	cytochrome P450, family 76, subfamily C, polypeptide 1
	Zmw_sc03777.1.g00160.1	LOC_Os08g39730.1	PF00067	GO:0055114,GO:0020037,GO:0016705,GO:0005506	AT2G45550.1	CYP76C4	cytochrome P450, family 76, subfamily C, polypeptide 4
	Zmw_sc01230.1.g00010.1	LOC_Os06g43384.1	PF00067	GO:0055114,GO:0020037,GO:0016705,GO:0005506	AT1G13110.1	CYP71B7	cytochrome P450, family 71 subfamily B, polypeptide 7
	Zmw_sc02614.1.g00190.1	LOC_Os02g47470.1	PF00067	GO:0055114,GO:0020037,GO:0016705,GO:0005506	AT4G19230.1	CYP707A1	cytochrome P450, family 707, subfamily A, polypeptide 1
	Zmw_sc02021.1.g00220.1	LOC_Os02g47470.1	PF00067	GO:0055114,GO:0020037,GO:0016705,GO:0005506	AT4G19230.1	CYP707A1	cytochrome P450, family 707, subfamily A, polypeptide 1
	Zmw_sc01511.1.g00130.1	LOC_Os07g26870.1	PF00067	GO:0055114,GO:0020037,GO:0016705,GO:0005506	AT1G64940.1	CYP89A6	cytochrome P450, family 87, subfamily A, polypeptide 6
	Zmw_sc04443.1.g00060.1	LOC_Os01g12740.1	PF00067	GO:0055114,GO:0020037,GO:0016705,GO:0005506	AT3G48290.1	CYP71A24	cytochrome P450, family 71, subfamily A, polypeptide 24
	Zmw_sc00379.1.g00210.1	LOC_Os02g36030.1	PF00067	GO:0055114,GO:0020037,GO:0016705,GO:0005506	AT2G45550.1	CYP76C4	cytochrome P450, family 76, subfamily C, polypeptide 4
	Zmw_sc02697.1.g00100.1	LOC_Os01g08800.1	PF00067	GO:0055114,GO:0020037,GO:0016705,GO:0005506	AT4G39490.1	CYP96A10	cytochrome P450, family 96, subfamily A, polypeptide 10
	Zmw_sc00411.1.g00120.1	LOC_Os08g39730.1	PF00067	GO:0055114,GO:0020037,GO:0016705,GO:0005506	AT2G45550.1	CYP76C4	cytochrome P450, family 76, subfamily C, polypeptide 4
	Zmw_sc00315.1.g00090.1	LOC_Os10g08540.1	PF00067	GO:0055114,GO:0020037,GO:0016705,GO:0005506	AT2G45550.1	CYP76C4	cytochrome P450, family 76, subfamily C, polypeptide 4
	Zmw_sc02080.1.g00050.1	LOC_Os06g43384.1	PF00067	GO:0055114,GO:0020037,GO:0016705,GO:0005506	AT1G13110.1	CYP71B7	cytochrome P450, family 71 subfamily B, polypeptide 7
	Zmw_sc04929.1.g00030.1	LOC_Os09g10340.1	PF00067	GO:0055114,GO:0020037,GO:0016705,GO:0005506	AT3G26330.1	CYP71B37	cytochrome P450, family 71, subfamily B, polypeptide 37
	Zmw_sc00475.1.g00110.1	LOC_Os01g08800.1	PF00067	GO:0055114,GO:0020037,GO:0016705,GO:0005506	AT4G39490.1	CYP96A10	cytochrome P450, family 96, subfamily A, polypeptide 10
	Zmw_sc00986.1.g00050.1	LOC_Os02g57290.1	PF00067	GO:0055114,GO:0020037,GO:0016705,GO:0005506	AT1G31800.1	CYP97A3,LUT5	cytochrome P450, family 97, subfamily A, polypeptide 3
	Zmw_sc00220.1.g00190.1	LOC_Os08g39730.1	PF00067	GO:0055114,GO:0020037,GO:0016705,GO:0005506	AT2G45550.1	CYP76C4	cytochrome P450, family 76, subfamily C, polypeptide 4
	Zmw_sc00006.1.g00070.1	LOC_Os10g30380.1	PF00067	GO:0055114,GO:0020037,GO:0016705,GO:0005506	AT5G25140.1	CYP71B13	cytochrome P450, family 71, subfamily B, polypeptide 13
	Zmw_sc00079.1.g00410.1	LOC_Os09g10340.1	PF00067	GO:0055114,GO:0020037,GO:0016705,GO:0005506	AT3G26330.1	CYP71B37	cytochrome P450, family 71, subfamily B, polypeptide 37
	Zmw_sc00229.1.g00130.1	LOC_Os01g27890.1	PF00067	GO:0055114,GO:0020037,GO:0016705,GO:0005506	AT3G26230.1	CYP71B24	cytochrome P450, family 71, subfamily B, polypeptide 24
	Zmw_sc01641.1.g00170.1	LOC_Os03g25480.1	PF00067	GO:0055114,GO:0020037,GO:0016705,GO:0005506	AT2G46950.1	CYP709B2	cytochrome P450, family 709, subfamily B, polypeptide 2
	Zmw_sc04523.1.g00100.1	LOC_Os05g41440.1	PF00067	GO:0055114,GO:0020037,GO:0016705,GO:0005506	AT2G40890.1	CYP98A3	cytochrome P450, family 98, subfamily A, polypeptide 3
	Zmw_sc01628.1.g00080.1	LOC_Os11g29290.1	PF00067	GO:0055114,GO:0020037,GO:0016705,GO:0005506	AT3G48520.1	CYP94B3	cytochrome P450, family 94, subfamily B, polypeptide 3
	Zmw_sc04180.1.g00050.1	LOC_Os08g39660.1	PF00067	GO:0055114,GO:0020037,GO:0016705,GO:0005506	AT2G45550.1	CYP76C4	cytochrome P450, family 76, subfamily C, polypeptide 4
	Zmw_sc03388.1.g00070.1	LOC_Os03g14560.1	PF00067	GO:0055114,GO:0020037,GO:0016705,GO:0005506	AT2G45560.1	CYP76C1	cytochrome P450, family 76, subfamily C, polypeptide 1
	Zmw_sc02290.1.g00150.1	LOC_Os02g57290.1	PF00067	GO:0055114,GO:0020037,GO:0016705,GO:0005506	AT1G31800.1	CYP97A3,LUT5	cytochrome P450, family 97, subfamily A, polypeptide 3
	Zmw_sc01892.1.g00020.1	LOC_Os10g36848.1	PF00067	GO:0055114,GO:0020037,GO:0016705,GO:0005506	AT4G36220.1	CYP84A1,FAH1	ferulic acid 5-hydroxylase 1
	Zmw_sc02535.1.g00250.1	LOC_Os05g41440.1	PF00067	GO:0055114,GO:0020037,GO:0016705,GO:0005506	AT2G40890.1	CYP98A3	cytochrome P450, family 98, subfamily A, polypeptide 3
	Zmw_sc00331.1.g00210.1	LOC_Os03g14400.1	PF00067	GO:0055114,GO:0020037,GO:0016705,GO:0005506	AT2G45560.1	CYP76C1	cytochrome P450, family 76, subfamily C, polypeptide 1
	Zmw_sc03474.1.g00040.1	LOC_Os07g45290.1	PF00067	GO:0055114,GO:0020037,GO:0016705,GO:0005506	AT2G26710.1	BAS1,CYP72B1,CYP734A1	Cytochrome P450 superfamily protein
	Zmw_sc03777.1.g00150.1	LOC_Os08g39730.1	PF00067	GO:0055114,GO:0020037,GO:0016705,GO:0005506	AT2G45550.1	CYP76C4	cytochrome P450, family 76, subfamily C, polypeptide 4
	Zmw_sc00623.1.g00110.1	LOC_Os06g22340.1	PF00067	GO:0055114,GO:0020037,GO:0016705,GO:0005506	AT1G64940.1	CYP89A6	cytochrome P450, family 87, subfamily A, polypeptide 6
	Zmw_sc00220.1.g00200.1	LOC_Os08g39730.1	PF00067	GO:0055114,GO:0020037,GO:0016705,GO:0005506	AT2G45550.1	CYP76C4	cytochrome P450, family 76, subfamily C, polypeptide 4
	Zmw_sc00678.1.g00070.1	LOC_Os03g14400.1	PF00067	GO:0055114,GO:0020037,GO:0016705,GO:0005506	AT2G45560.1	CYP76C1	cytochrome P450, family 76, subfamily C, polypeptide 1
	Zmw_sc01279.1.g00190.1	LOC_Os03g37290.1	PF00067	GO:0055114,GO:0020037,GO:0016705,GO:0005506	AT2G22330.1	CYP79B3	cytochrome P450, family 79, subfamily B, polypeptide 3
	Zmw_sc03833.1.g00040.1	LOC_Os01g43844.1	PF00067	GO:0055114,GO:0020037,GO:0016705,GO:0005506	AT3G14690.1	CYP72A15	cytochrome P450, family 72, subfamily A, polypeptide 15
	Zmw_sc02080.1.g00040.1	LOC_Os06g43370.1	PF00067	GO:0055114,GO:0020037,GO:0016705,GO:0005506	AT5G24950.1	CYP71A15	cytochrome P450, family 71, subfamily A, polypeptide 15
	Zmw_sc02898.1.g00080.1	LOC_Os01g43844.1	PF00067	GO:0055114,GO:0020037,GO:0016705,GO:0005506	AT3G14690.1	CYP72A15	cytochrome P450, family 72, subfamily A, polypeptide 15
	Zmw_sc00497.1.g00050.1	LOC_Os03g14420.1	PF00067	GO:0055114,GO:0020037,GO:0016705,GO:0005506	AT2G45550.1	CYP76C4	cytochrome P450, family 76, subfamily C, polypeptide 4
	Zmw_sc01452.1.g00090.1	LOC_Os09g28390.1	PF00067	GO:0055114,GO:0020037,GO:0016705,GO:0005506	AT3G19270.1	CYP707A4	cytochrome P450, family 707, subfamily A, polypeptide 4
	Zmw_sc02251.1.g00060.1	LOC_Os05g34380.1	PF00067	GO:0055114,GO:0020037,GO:0016705,GO:0005506	AT1G11680.1	CYP51,CYP51A2,CYP51G1,EMB1738	CYTOCHROME P450 51G1
	Zmw_sc00302.1.g00300.1	LOC_Os03g14420.1	PF00067	GO:0055114,GO:0020037,GO:0016705,GO:0005506	AT2G45550.1	CYP76C4	cytochrome P450, family 76, subfamily C, polypeptide 4
	Zmw_sc02826.1.g00040.1	LOC_Os09g28390.1	PF00067	GO:0055114,GO:0020037,GO:0016705,GO:0005506	AT3G19270.1	CYP707A4	cytochrome P450, family 707, subfamily A, polypeptide 4
	Zmw_sc02429.1.g00040.1	LOC_Os03g39650.1	PF00067	GO:0055114,GO:0020037,GO:0016705,GO:0005506	AT3G26300.1	CYP71B34	cytochrome P450, family 71, subfamily B, polypeptide 34
	Zmw_sc04888.1.g00020.1	LOC_Os02g57290.1	PF00067	GO:0055114,GO:0020037,GO:0016705,GO:0005506	AT1G31800.1	CYP97A3,LUT5	cytochrome P450, family 97, subfamily A, polypeptide 3
	Zmw_sc06640.1.g00050.1	LOC_Os07g45290.1	PF00067	GO:0055114,GO:0020037,GO:0016705,GO:0005506	AT2G26710.1	BAS1,CYP72B1,CYP734A1	Cytochrome P450 superfamily protein
	Zmw_sc00505.1.g00020.1	LOC_Os09g28390.1	PF00067	GO:0055114,GO:0020037,GO:0016705,GO:0005506	AT3G19270.1	CYP707A4	cytochrome P450, family 707, subfamily A, polypeptide 4
	Zmw_sc06017.1.g00010.1	LOC_Os06g03930.1	PF00067	GO:0055114,GO:0020037,GO:0016705,GO:0005506	AT2G45510.1	CYP704A2	cytochrome P450, family 704, subfamily A, polypeptide 2
	Zmw_sc02046.1.g00060.1	LOC_Os01g72740.1	PF00067	GO:0055114,GO:0020037,GO:0016705,GO:0005506	AT5G25120.1	CYP71B11	ytochrome p450, family 71, subfamily B, polypeptide 11
	Zmw_sc00571.1.g00210.1	LOC_Os06g43370.1	PF00067	GO:0055114,GO:0020037,GO:0016705,GO:0005506	AT5G24950.1	CYP71A15	cytochrome P450, family 71, subfamily A, polypeptide 15
	Zmw_sc00707.1.g00330.1	LOC_Os03g14560.1	PF00067	GO:0055114,GO:0020037,GO:0016705,GO:0005506	AT2G45560.1	CYP76C1	cytochrome P450, family 76, subfamily C, polypeptide 1
	Zmw_sc01083.1.g00250.1	LOC_Os10g36848.1	PF00067	GO:0055114,GO:0020037,GO:0016705,GO:0005506	AT4G36220.1	CYP84A1,FAH1	ferulic acid 5-hydroxylase 1
	Zmw_sc00036.1.g00080.1	LOC_Os06g43384.1	PF00067	GO:0055114,GO:0020037,GO:0016705,GO:0005506	AT1G13110.1	CYP71B7	cytochrome P450, family 71 subfamily B, polypeptide 7
	Zmw_sc03408.1.g00010.1	LOC_Os04g10160.1	PF00067	GO:0055114,GO:0020037,GO:0016705,GO:0005506	AT5G25120.1	CYP71B11	ytochrome p450, family 71, subfamily B, polypeptide 11
	Zmw_sc01964.1.g00030.1	LOC_Os05g01120.1	PF00067	GO:0055114,GO:0020037,GO:0016705,GO:0005506	AT1G19630.1	CYP722A1	cytochrome P450, family 722, subfamily A, polypeptide 1
	Zmw_sc03302.1.g00010.1	LOC_Os06g30500.1	PF00067	GO:0055114,GO:0020037,GO:0016705,GO:0005506	AT2G24180.1	CYP71B6	cytochrome p450 71b6
	Zmw_sc01632.1.g00290.1	LOC_Os05g01120.1	PF00067	GO:0055114,GO:0020037,GO:0016705,GO:0005506	AT1G19630.1	CYP722A1	cytochrome P450, family 722, subfamily A, polypeptide 1
	Zmw_sc00196.1.g00140.1	LOC_Os03g63310.1	PF00067	GO:0055114,GO:0020037,GO:0016705,GO:0005506	AT3G26330.1	CYP71B37	cytochrome P450, family 71, subfamily B, polypeptide 37
	Zmw_sc03833.1.g00030.1	LOC_Os01g43844.1	PF00067	GO:0055114,GO:0020037,GO:0016705,GO:0005506	AT3G14690.1	CYP72A15	cytochrome P450, family 72, subfamily A, polypeptide 15
	Zmw_sc12066.1.g00010.1	LOC_Os04g01140.1	PF00067	GO:0055114,GO:0020037,GO:0016705,GO:0005506	AT5G06900.1	CYP93D1	cytochrome P450, family 93, subfamily D, polypeptide 1
	Zmw_sc00687.1.g00020.1	LOC_Os03g37290.1	PF00067	GO:0055114,GO:0020037,GO:0016705,GO:0005506	AT2G22330.1	CYP79B3	cytochrome P450, family 79, subfamily B, polypeptide 3
	Zmw_sc02697.1.g00090.1	LOC_Os01g08810.1	PF00067	GO:0055114,GO:0020037,GO:0016705,GO:0005506	AT4G39490.1	CYP96A10	cytochrome P450, family 96, subfamily A, polypeptide 10
	Zmw_sc00354.1.g00020.1	LOC_Os01g72740.1	PF00067	GO:0055114,GO:0020037,GO:0016705,GO:0005506	AT5G25120.1	CYP71B11	ytochrome p450, family 71, subfamily B, polypeptide 11
	Zmw_sc03222.1.g00040.1	LOC_Os12g02640.1	PF00067	GO:0055114,GO:0020037,GO:0016705,GO:0005506	AT5G24910.1	CYP714A1	cytochrome P450, family 714, subfamily A, polypeptide 1
	Zmw_sc02898.1.g00150.1	LOC_Os01g43750.1	PF00067	GO:0055114,GO:0020037,GO:0016705,GO:0005506	AT3G14690.1	CYP72A15	cytochrome P450, family 72, subfamily A, polypeptide 15
	Zmw_sc01279.1.g00180.1	LOC_Os04g08828.1	PF00067	GO:0055114,GO:0020037,GO:0016705,GO:0005506	AT4G39950.1	CYP79B2	cytochrome P450, family 79, subfamily B, polypeptide 2
	Zmw_sc01223.1.g00230.1	LOC_Os02g30080.1	PF00067	GO:0055114,GO:0020037,GO:0016705,GO:0005506	AT4G37360.1	CYP81D2	cytochrome P450, family 81, subfamily D, polypeptide 2
	Zmw_sc03029.1.g00170.1	LOC_Os02g47470.1	PF00067	GO:0055114,GO:0020037,GO:0016705,GO:0005506	AT4G19230.1	CYP707A1	cytochrome P450, family 707, subfamily A, polypeptide 1
	Zmw_sc00091.1.g00040.1	LOC_Os06g43490.1	PF00067	GO:0055114,GO:0020037,GO:0016705,GO:0005506	AT1G13080.1	CYP71B2	cytochrome P450, family 71, subfamily B, polypeptide 2
	Zmw_sc04676.1.g00080.1	LOC_Os02g47470.1	PF00067	GO:0055114,GO:0020037,GO:0016705,GO:0005506	AT4G19230.1	CYP707A1	cytochrome P450, family 707, subfamily A, polypeptide 1
	Zmw_sc00729.1.g00240.1	LOC_Os07g26870.1	PF00067	GO:0055114,GO:0020037,GO:0016705,GO:0005506	AT1G64940.1	CYP89A6	cytochrome P450, family 87, subfamily A, polypeptide 6
	Zmw_sc02849.1.g00150.1	LOC_Os09g36080.1	PF00067	GO:0055114,GO:0020037,GO:0016705,GO:0005506	AT3G26300.1	CYP71B34	cytochrome P450, family 71, subfamily B, polypeptide 34
	Zmw_sc02840.1.g00030.1	LOC_Os03g14560.1	PF00067	GO:0055114,GO:0020037,GO:0016705,GO:0005506	AT2G45560.1	CYP76C1	cytochrome P450, family 76, subfamily C, polypeptide 1
	Zmw_sc02290.1.g00140.1	LOC_Os02g57290.1	PF00067	GO:0055114,GO:0020037,GO:0016705,GO:0005506	AT1G31800.1	CYP97A3,LUT5	cytochrome P450, family 97, subfamily A, polypeptide 3
	Zmw_sc01024.1.g00330.1	LOC_Os02g30100.1	PF00067	GO:0055114,GO:0020037,GO:0016705,GO:0005506	AT4G37320.1	CYP81D5	cytochrome P450, family 81, subfamily D, polypeptide 5
	Zmw_sc00659.1.g00060.1	LOC_Os10g39930.1	PF00067	GO:0055114,GO:0020037,GO:0016705,GO:0005506	AT3G53130.1	CYP97C1,LUT1	Cytochrome P450 superfamily protein
	Zmw_sc12000.1.g00010.1	LOC_Os01g12740.1	PF00067	GO:0055114,GO:0020037,GO:0016705,GO:0005506	AT3G48290.1	CYP71A24	cytochrome P450, family 71, subfamily A, polypeptide 24
	Zmw_sc01755.1.g00010.1	LOC_Os03g45619.1	PF00067	GO:0055114,GO:0020037,GO:0016705,GO:0005506	AT1G12740.1	CYP87A2	cytochrome P450, family 87, subfamily A, polypeptide 2
	Zmw_sc00956.1.g00040.1	LOC_Os04g08828.1	PF00067	GO:0055114,GO:0020037,GO:0016705,GO:0005506	AT4G39950.1	CYP79B2	cytochrome P450, family 79, subfamily B, polypeptide 2
	Zmw_sc02982.1.g00020.1	LOC_Os01g43750.1	PF00067	GO:0055114,GO:0020037,GO:0016705,GO:0005506	AT3G14690.1	CYP72A15	cytochrome P450, family 72, subfamily A, polypeptide 15
	Zmw_sc07987.1.g00010.1	LOC_Os02g09200.1	PF00067	GO:0055114,GO:0020037,GO:0016705,GO:0005506	AT3G26280.1	CYP71B4	cytochrome P450, family 71, subfamily B, polypeptide 4
	Zmw_sc01063.1.g00280.1	LOC_Os07g44140.1	PF00067	GO:0055114,GO:0020037,GO:0016705,GO:0005506	AT2G46950.1	CYP709B2	cytochrome P450, family 709, subfamily B, polypeptide 2
	Zmw_sc01414.1.g00020.1	LOC_Os06g30500.1	PF00067	GO:0055114,GO:0020037,GO:0016705,GO:0005506	AT2G24180.1	CYP71B6	cytochrome p450 71b6
	Zmw_sc01104.1.g00110.1	LOC_Os11g29720.1	PF00067	GO:0055114,GO:0020037,GO:0016705,GO:0005506	AT1G74110.1	CYP78A10	cytochrome P450, family 78, subfamily A, polypeptide 10
	Zmw_sc00505.1.g00190.1	LOC_Os08g39730.1	PF00067	GO:0055114,GO:0020037,GO:0016705,GO:0005506	AT2G45550.1	CYP76C4	cytochrome P450, family 76, subfamily C, polypeptide 4
	Zmw_sc00208.1.g00320.1	LOC_Os06g30500.1	PF00067	GO:0055114,GO:0020037,GO:0016705,GO:0005506	AT2G24180.1	CYP71B6	cytochrome p450 71b6
	Zmw_sc00087.1.g00120.1	LOC_Os08g39730.1	PF00067	GO:0055114,GO:0020037,GO:0016705,GO:0005506	AT2G45550.1	CYP76C4	cytochrome P450, family 76, subfamily C, polypeptide 4
	Zmw_sc03433.1.g00110.1	LOC_Os03g63310.1	PF00067	GO:0055114,GO:0020037,GO:0016705,GO:0005506	AT3G26330.1	CYP71B37	cytochrome P450, family 71, subfamily B, polypeptide 37
	Zmw_sc01613.1.g00030.1	LOC_Os03g63310.1	PF00067	GO:0055114,GO:0020037,GO:0016705,GO:0005506	AT3G26330.1	CYP71B37	cytochrome P450, family 71, subfamily B, polypeptide 37
	Zmw_sc01042.1.g00300.1	LOC_Os03g14400.1	PF00067	GO:0055114,GO:0020037,GO:0016705,GO:0005506	AT2G45560.1	CYP76C1	cytochrome P450, family 76, subfamily C, polypeptide 1
	Zmw_sc00437.1.g00200.1	LOC_Os03g14400.1	PF00067	GO:0055114,GO:0020037,GO:0016705,GO:0005506	AT2G45560.1	CYP76C1	cytochrome P450, family 76, subfamily C, polypeptide 1
	Zmw_sc00006.1.g00390.1	LOC_Os04g40470.1	PF00067	GO:0055114,GO:0020037,GO:0016705,GO:0005506	AT3G26310.1	CYP71B35	cytochrome P450, family 71, subfamily B, polypeptide 35
	Zmw_sc03777.1.g00170.1	LOC_Os08g39730.1	PF00067	GO:0055114,GO:0020037,GO:0016705,GO:0005506	AT2G45550.1	CYP76C4	cytochrome P450, family 76, subfamily C, polypeptide 4
	Zmw_sc04168.1.g00030.1	LOC_Os03g14400.1	PF00067	GO:0055114,GO:0020037,GO:0016705,GO:0005506	AT2G45560.1	CYP76C1	cytochrome P450, family 76, subfamily C, polypeptide 1
	Zmw_sc00508.1.g00050.1	LOC_Os03g07250.1	PF00067	GO:0055114,GO:0020037,GO:0016705,GO:0005506	AT1G69500.1	CYP704B1	cytochrome P450, family 704, subfamily B, polypeptide 1
	Zmw_sc01728.1.g00110.1	LOC_Os03g55240.1	PF00067	GO:0055114,GO:0020037,GO:0016705,GO:0005506	AT4G37320.1	CYP81D5	cytochrome P450, family 81, subfamily D, polypeptide 5
	Zmw_sc07170.1.g00030.1	LOC_Os06g43384.1	PF00067	GO:0055114,GO:0020037,GO:0016705,GO:0005506	AT1G13110.1	CYP71B7	cytochrome P450, family 71 subfamily B, polypeptide 7
	Zmw_sc04377.1.g00020.1	LOC_Os04g40470.1	PF00067	GO:0055114,GO:0020037,GO:0016705,GO:0005506	AT3G26310.1	CYP71B35	cytochrome P450, family 71, subfamily B, polypeptide 35
	Zmw_sc00521.1.g00150.1	LOC_Os08g01470.1	PF00067	GO:0055114,GO:0020037,GO:0016705,GO:0005506	AT3G48280.1	CYP71A25	cytochrome P450, family 71, subfamily A, polypeptide 25
	Zmw_sc01414.1.g00010.1	LOC_Os06g30500.1	PF00067	GO:0055114,GO:0020037,GO:0016705,GO:0005506	AT2G24180.1	CYP71B6	cytochrome p450 71b6
	Zmw_sc07417.1.g00030.1	LOC_Os03g63310.1	PF00067	GO:0055114,GO:0020037,GO:0016705,GO:0005506	AT3G26330.1	CYP71B37	cytochrome P450, family 71, subfamily B, polypeptide 37
	Zmw_sc01381.1.g00070.1	LOC_Os03g63310.1	PF00067	GO:0055114,GO:0020037,GO:0016705,GO:0005506	AT3G26330.1	CYP71B37	cytochrome P450, family 71, subfamily B, polypeptide 37
	Zmw_sc03777.1.g00140.1	LOC_Os08g39660.1	PF00067	GO:0055114,GO:0020037,GO:0016705,GO:0005506	AT2G45550.1	CYP76C4	cytochrome P450, family 76, subfamily C, polypeptide 4
	Zmw_sc04803.1.g00060.1	LOC_Os08g01450.1	PF00067	GO:0055114,GO:0020037,GO:0016705,GO:0005506	AT3G48270.1	CYP71A26	cytochrome P450, family 71, subfamily A, polypeptide 26
	Zmw_sc02351.1.g00150.1	LOC_Os01g12740.1	PF00067	GO:0055114,GO:0020037,GO:0016705,GO:0005506	AT3G48290.1	CYP71A24	cytochrome P450, family 71, subfamily A, polypeptide 24
	Zmw_sc03892.1.g00030.1	LOC_Os08g01450.1	PF00067	GO:0055114,GO:0020037,GO:0016705,GO:0005506	AT3G48270.1	CYP71A26	cytochrome P450, family 71, subfamily A, polypeptide 26
	Zmw_sc01060.1.g00120.1	LOC_Os09g10340.1	PF00067	GO:0055114,GO:0020037,GO:0016705,GO:0005506	AT3G26330.1	CYP71B37	cytochrome P450, family 71, subfamily B, polypeptide 37
	Zmw_sc00148.1.g00320.1	LOC_Os06g09210.1	PF00067	GO:0055114,GO:0020037,GO:0016705,GO:0005506	AT2G46950.1	CYP709B2	cytochrome P450, family 709, subfamily B, polypeptide 2
	Zmw_sc00142.1.g00020.1	LOC_Os06g09210.1	PF00067	GO:0055114,GO:0020037,GO:0016705,GO:0005506	AT2G46950.1	CYP709B2	cytochrome P450, family 709, subfamily B, polypeptide 2
	Zmw_sc01936.1.g00050.1	LOC_Os03g25480.1	PF00067	GO:0055114,GO:0020037,GO:0016705,GO:0005506	AT2G46950.1	CYP709B2	cytochrome P450, family 709, subfamily B, polypeptide 2
	Zmw_sc05766.1.g00010.1	LOC_Os05g37250.1	PF00067	GO:0055114,GO:0020037,GO:0016705,GO:0005506	AT2G27690.1	CYP94C1	cytochrome P450, family 94, subfamily C, polypeptide 1
	Zmw_sc01048.1.g00100.1	LOC_Os01g29150.1	PF00067	GO:0055114,GO:0020037,GO:0016705,GO:0005506	AT2G26710.1	BAS1,CYP72B1,CYP734A1	Cytochrome P450 superfamily protein
	Zmw_sc03077.1.g00080.1	LOC_Os06g43520.1	PF00067	GO:0055114,GO:0020037,GO:0016705,GO:0005506	AT3G48310.1	CYP71A22	cytochrome P450, family 71, subfamily A, polypeptide 22
	Zmw_sc00420.1.g00030.1	LOC_Os01g43750.1	PF00067	GO:0055114,GO:0020037,GO:0016705,GO:0005506	AT3G14690.1	CYP72A15	cytochrome P450, family 72, subfamily A, polypeptide 15
	Zmw_sc00006.1.g00400.1	LOC_Os02g12540.1	PF00067	GO:0055114,GO:0020037,GO:0016705,GO:0005506	AT3G26330.1	CYP71B37	cytochrome P450, family 71, subfamily B, polypeptide 37
	Zmw_sc02307.1.g00030.1	LOC_Os04g10160.1	PF00067	GO:0055114,GO:0020037,GO:0016705,GO:0005506	AT5G25120.1	CYP71B11	ytochrome p450, family 71, subfamily B, polypeptide 11
	Zmw_sc00317.1.g00150.1	LOC_Os10g37110.1	PF00067	GO:0055114,GO:0020037,GO:0016705,GO:0005506	AT1G64940.1	CYP89A6	cytochrome P450, family 87, subfamily A, polypeptide 6
	Zmw_sc00321.1.g00160.1	LOC_Os10g36848.1	PF00067	GO:0055114,GO:0020037,GO:0016705,GO:0005506	AT4G36220.1	CYP84A1,FAH1	ferulic acid 5-hydroxylase 1
	Zmw_sc03275.1.g00080.1	LOC_Os01g12740.1	PF00067	GO:0055114,GO:0020037,GO:0016705,GO:0005506	AT3G48290.1	CYP71A24	cytochrome P450, family 71, subfamily A, polypeptide 24
	Zmw_sc01936.1.g00080.1	LOC_Os03g25480.1	PF00067	GO:0055114,GO:0020037,GO:0016705,GO:0005506	AT2G46950.1	CYP709B2	cytochrome P450, family 709, subfamily B, polypeptide 2
	Zmw_sc01096.1.g00110.1	LOC_Os01g12760.1	PF00067	GO:0055114,GO:0020037,GO:0016705,GO:0005506	AT3G48280.1	CYP71A25	cytochrome P450, family 71, subfamily A, polypeptide 25
	Zmw_sc00208.1.g00310.1	LOC_Os06g30500.1	PF00067	GO:0055114,GO:0020037,GO:0016705,GO:0005506	AT2G24180.1	CYP71B6	cytochrome p450 71b6
	Zmw_sc01883.1.g00230.1	LOC_Os01g72760.1	PF00067	GO:0055114,GO:0020037,GO:0016705,GO:0005506	AT5G25120.1	CYP71B11	ytochrome p450, family 71, subfamily B, polypeptide 11
	Zmw_sc03222.1.g00030.1	LOC_Os12g02630.1	PF00067	GO:0055114,GO:0020037,GO:0016705,GO:0005506	AT5G24910.1	CYP714A1	cytochrome P450, family 714, subfamily A, polypeptide 1
	Zmw_sc00193.1.g00010.1	LOC_Os06g15680.1	PF00067	GO:0055114,GO:0020037,GO:0016705,GO:0005506	AT3G48290.2	CYP71A24	cytochrome P450, family 71, subfamily A, polypeptide 24
	Zmw_sc00173.1.g00310.1	LOC_Os06g30500.1	PF00067	GO:0055114,GO:0020037,GO:0016705,GO:0005506	AT2G24180.1	CYP71B6	cytochrome p450 71b6
	Zmw_sc00087.1.g00110.1	LOC_Os08g39730.1	PF00067	GO:0055114,GO:0020037,GO:0016705,GO:0005506	AT2G45550.1	CYP76C4	cytochrome P450, family 76, subfamily C, polypeptide 4
	Zmw_sc00794.1.g00110.1	LOC_Os01g12740.1	PF00067	GO:0055114,GO:0020037,GO:0016705,GO:0005506	AT3G48290.1	CYP71A24	cytochrome P450, family 71, subfamily A, polypeptide 24
	Zmw_sc03275.1.g00090.1	LOC_Os01g12740.1	PF00067	GO:0055114,GO:0020037,GO:0016705,GO:0005506	AT3G48290.1	CYP71A24	cytochrome P450, family 71, subfamily A, polypeptide 24
	Zmw_sc03833.1.g00020.1	LOC_Os01g43774.1	PF00067	GO:0055114,GO:0020037,GO:0016705,GO:0005506	AT3G14690.1	CYP72A15	cytochrome P450, family 72, subfamily A, polypeptide 15
	Zmw_sc02898.1.g00060.1	LOC_Os01g43844.1	PF00067	GO:0055114,GO:0020037,GO:0016705,GO:0005506	AT3G14690.1	CYP72A15	cytochrome P450, family 72, subfamily A, polypeptide 15
	Zmw_sc00097.1.g00260.1	LOC_Os10g08540.1	PF00067	GO:0055114,GO:0020037,GO:0016705,GO:0005506	AT2G45550.1	CYP76C4	cytochrome P450, family 76, subfamily C, polypeptide 4
Z. pacifica	Zpz_sc02048.1.g00040.1	LOC_Os05g41440.1	PF00067	GO:0055114,GO:0020037,GO:0016705,GO:0005506	AT2G40890.1	CYP98A3	cytochrome P450, family 98, subfamily A, polypeptide 3
	Zpz_sc00306.1.g00190.1	LOC_Os02g26810.1	PF00067	GO:0055114,GO:0020037,GO:0016705,GO:0005506	AT2G30490.1	ATC4H,C4H,CYP73A5,REF3	cinnamate-4-hydroxylase
	Zpz_sc00215.1.g00080.1	LOC_Os12g16720.1	PF00067	GO:0055114,GO:0020037,GO:0016705,GO:0005506	AT4G31500.1	ATR4,CYP83B1,RED1,RNT1,SUR2	cytochrome P450, family 83, subfamily B, polypeptide 1
	Zpz_sc00258.1.g00050.1	LOC_Os02g11020.1	PF00067	GO:0055114,GO:0020037,GO:0016705,GO:0005506	AT2G26710.1	BAS1,CYP72B1,CYP734A1	Cytochrome P450 superfamily protein
	Zpz_sc00090.1.g00510.1	LOC_Os09g26960.1	PF00067	GO:0055114,GO:0020037,GO:0016705,GO:0005506	AT5G07990.1	CYP75B1,D501,TT7	Cytochrome P450 superfamily protein
	Zpz_sc03760.1.g00010.1	LOC_Os09g26960.1	PF00067	GO:0055114,GO:0020037,GO:0016705,GO:0005506	AT5G07990.1	CYP75B1,D501,TT7	Cytochrome P450 superfamily protein
	Zpz_sc00625.1.g00020.1	LOC_Os12g16720.1	PF00067	GO:0055114,GO:0020037,GO:0016705,GO:0005506	AT4G31500.1	ATR4,CYP83B1,RED1,RNT1,SUR2	cytochrome P450, family 83, subfamily B, polypeptide 1
	Zpz_sc01594.1.g00050.1	LOC_Os11g32240.1	PF00067	GO:0055114,GO:0020037,GO:0016705,GO:0005506	AT1G11680.1	CYP51,CYP51A2,CYP51G1,EMB1738	CYTOCHROME P450 51G1
	Zpz_sc00079.1.g00570.1	LOC_Os09g26960.1	PF00067	GO:0055114,GO:0020037,GO:0016705,GO:0005506	AT5G07990.1	CYP75B1,D501,TT7	Cytochrome P450 superfamily protein
	Zpz_sc03719.1.g00060.1	LOC_Os05g25640.1	PF00067	GO:0055114,GO:0020037,GO:0016705,GO:0005506	AT2G30490.1	ATC4H,C4H,CYP73A5,REF3	cinnamate-4-hydroxylase
	Zpz_sc00179.1.g00110.1	LOC_Os11g32240.1	PF00067	GO:0055114,GO:0020037,GO:0016705,GO:0005506	AT1G11680.1	CYP51,CYP51A2,CYP51G1,EMB1738	CYTOCHROME P450 51G1
	Zpz_sc01785.1.g00090.1	LOC_Os06g46680.1	PF00067	GO:0055114,GO:0020037,GO:0016705,GO:0005506	AT1G11600.1	CYP77B1	cytochrome P450, family 77, subfamily B, polypeptide 1
	Zpz_sc01229.1.g00150.1	LOC_Os01g11340.1	PF00067	GO:0055114,GO:0020037,GO:0016705,GO:0005506	AT2G34500.1	CYP710A1	cytochrome P450, family 710, subfamily A, polypeptide 1
	Zpz_sc00110.1.g00530.1	LOC_Os02g47470.1	PF00067	GO:0055114,GO:0020037,GO:0016705,GO:0005506	AT4G19230.1	CYP707A1	cytochrome P450, family 707, subfamily A, polypeptide 1
	Zpz_sc06842.1.g00010.1	LOC_Os02g26810.1	PF00067	GO:0055114,GO:0020037,GO:0016705,GO:0005506	AT2G30490.1	ATC4H,C4H,CYP73A5,REF3	cinnamate-4-hydroxylase
	Zpz_sc01976.1.g00100.1	LOC_Os08g03682.1	PF00067	GO:0055114,GO:0020037,GO:0016705,GO:0005506	AT1G01280.1	CYP703,CYP703A2	cytochrome P450, family 703, subfamily A, polypeptide 2
	Zpz_sc00279.1.g00140.1	LOC_Os02g47470.1	PF00067	GO:0055114,GO:0020037,GO:0016705,GO:0005506	AT4G19230.1	CYP707A1	cytochrome P450, family 707, subfamily A, polypeptide 1
	Zpz_sc00030.1.g01020.1	LOC_Os01g43774.1	PF00067	GO:0055114,GO:0020037,GO:0016705,GO:0005506	AT3G14690.1	CYP72A15	cytochrome P450, family 72, subfamily A, polypeptide 15
	Zpz_sc03355.1.g00080.1	LOC_Os03g04190.1	PF00067	GO:0055114,GO:0020037,GO:0016705,GO:0005506	AT2G46660.1	CYP78A6	cytochrome P450, family 78, subfamily A, polypeptide 6
	Zpz_sc00322.1.g00160.1	LOC_Os07g23570.1	PF00067	GO:0055114,GO:0020037,GO:0016705,GO:0005506	AT2G46950.1	CYP709B2	cytochrome P450, family 709, subfamily B, polypeptide 2
	Zpz_sc01446.1.g00130.1	LOC_Os08g33300.1	PF00067	GO:0055114,GO:0020037,GO:0016705,GO:0005506	AT5G38450.1	CYP735A1	cytochrome P450, family 735, subfamily A, polypeptide 1
	Zpz_sc00850.1.g00050.1	LOC_Os08g33300.1	PF00067	GO:0055114,GO:0020037,GO:0016705,GO:0005506	AT5G38450.1	CYP735A1	cytochrome P450, family 735, subfamily A, polypeptide 1
	Zpz_sc03003.1.g00030.1	LOC_Os01g43710.1	PF00067	GO:0055114,GO:0020037,GO:0016705,GO:0005506	AT3G14690.1	CYP72A15	cytochrome P450, family 72, subfamily A, polypeptide 15
	Zpz_sc04000.1.g00040.1	LOC_Os02g11020.1	PF00067	GO:0055114,GO:0020037,GO:0016705,GO:0005506	AT2G26710.1	BAS1,CYP72B1,CYP734A1	Cytochrome P450 superfamily protein
	Zpz_sc00361.1.g00280.1	LOC_Os05g41440.1	PF00067	GO:0055114,GO:0020037,GO:0016705,GO:0005506	AT2G40890.1	CYP98A3	cytochrome P450, family 98, subfamily A, polypeptide 3
	Zpz_sc00550.1.g00050.1	LOC_Os02g11020.1	PF00067	GO:0055114,GO:0020037,GO:0016705,GO:0005506	AT2G26710.1	BAS1,CYP72B1,CYP734A1	Cytochrome P450 superfamily protein
	Zpz_sc00004.1.g00250.1	LOC_Os09g10340.1	PF00067	GO:0055114,GO:0020037,GO:0016705,GO:0005506	AT3G26330.1	CYP71B37	cytochrome P450, family 71, subfamily B, polypeptide 37
	Zpz_sc00033.1.g00600.1	LOC_Os09g23820.1	PF00067	GO:0055114,GO:0020037,GO:0016705,GO:0005506	AT5G38450.1	CYP735A1	cytochrome P450, family 735, subfamily A, polypeptide 1
	Zpz_sc03420.1.g00040.1	LOC_Os09g28390.1	PF00067	GO:0055114,GO:0020037,GO:0016705,GO:0005506	AT3G19270.1	CYP707A4	cytochrome P450, family 707, subfamily A, polypeptide 4
	Zpz_sc00781.1.g00100.1	LOC_Os10g26340.1	PF00067	GO:0055114,GO:0020037,GO:0016705,GO:0005506	AT5G09970.1	CYP78A7	cytochrome P450, family 78, subfamily A, polypeptide 7
	Zpz_sc01744.1.g00020.1	LOC_Os01g43750.1	PF00067	GO:0055114,GO:0020037,GO:0016705,GO:0005506	AT3G14690.1	CYP72A15	cytochrome P450, family 72, subfamily A, polypeptide 15
	Zpz_sc03003.1.g00050.1	LOC_Os01g43750.1	PF00067	GO:0055114,GO:0020037,GO:0016705,GO:0005506	AT3G14690.1	CYP72A15	cytochrome P450, family 72, subfamily A, polypeptide 15
	Zpz_sc00030.1.g01030.1	LOC_Os01g43750.1	PF00067	GO:0055114,GO:0020037,GO:0016705,GO:0005506	AT3G14690.1	CYP72A15	cytochrome P450, family 72, subfamily A, polypeptide 15
	Zpz_sc02892.1.g00050.1	LOC_Os06g41070.1	PF00067	GO:0055114,GO:0020037,GO:0016705,GO:0005506	AT5G06900.1	CYP93D1	cytochrome P450, family 93, subfamily D, polypeptide 1
	Zpz_sc03391.1.g00070.1	LOC_Os03g55800.1	PF00067	GO:0055114,GO:0020037,GO:0016705,GO:0005506	AT5G42650.1	AOS,CYP74A,DDE2	allene oxide synthase
	Zpz_sc00120.1.g00420.1	LOC_Os03g04190.1	PF00067	GO:0055114,GO:0020037,GO:0016705,GO:0005506	AT2G46660.1	CYP78A6	cytochrome P450, family 78, subfamily A, polypeptide 6
	Zpz_sc00322.1.g00130.1	LOC_Os07g23570.1	PF00067	GO:0055114,GO:0020037,GO:0016705,GO:0005506	AT2G46950.1	CYP709B2	cytochrome P450, family 709, subfamily B, polypeptide 2
	Zpz_sc00382.1.g00230.1	LOC_Os09g10340.1	PF00067	GO:0055114,GO:0020037,GO:0016705,GO:0005506	AT3G26330.1	CYP71B37	cytochrome P450, family 71, subfamily B, polypeptide 37
	Zpz_sc01737.1.g00040.1	LOC_Os02g12890.1	PF00067	GO:0055114,GO:0020037,GO:0016705,GO:0005506	AT2G26170.1	CYP711A1,MAX1	cytochrome P450, family 711, subfamily A, polypeptide 1
	Zpz_sc00122.1.g00060.1	LOC_Os07g23570.1	PF00067	GO:0055114,GO:0020037,GO:0016705,GO:0005506	AT2G46950.1	CYP709B2	cytochrome P450, family 709, subfamily B, polypeptide 2
	Zpz_sc02756.1.g00010.1	LOC_Os08g35510.1	PF00067	GO:0055114,GO:0020037,GO:0016705,GO:0005506	AT5G07990.1	CYP75B1,D501,TT7	Cytochrome P450 superfamily protein
	Zpz_sc01424.1.g00010.1	LOC_Os06g19070.1	PF00067	GO:0055114,GO:0020037,GO:0016705,GO:0005506	AT2G45550.1	CYP76C4	cytochrome P450, family 76, subfamily C, polypeptide 4
	Zpz_sc00429.1.g00150.1	LOC_Os12g02640.1	PF00067	GO:0055114,GO:0020037,GO:0016705,GO:0005506	AT5G24910.1	CYP714A1	cytochrome P450, family 714, subfamily A, polypeptide 1
	Zpz_sc02429.1.g00010.1	LOC_Os01g43740.1	PF00067	GO:0055114,GO:0020037,GO:0016705,GO:0005506	AT3G14660.1	CYP72A13	cytochrome P450, family 72, subfamily A, polypeptide 13
	Zpz_sc00982.1.g00020.1	LOC_Os03g55800.1	PF00067	GO:0055114,GO:0020037,GO:0016705,GO:0005506	AT5G42650.1	AOS,CYP74A,DDE2	allene oxide synthase
	Zpz_sc00869.1.g00180.1	LOC_Os10g36848.1	PF00067	GO:0055114,GO:0020037,GO:0016705,GO:0005506	AT4G36220.1	CYP84A1,FAH1	ferulic acid 5-hydroxylase 1
	Zpz_sc02422.1.g00020.1	LOC_Os10g36848.1	PF00067	GO:0055114,GO:0020037,GO:0016705,GO:0005506	AT4G36220.1	CYP84A1,FAH1	ferulic acid 5-hydroxylase 1
	Zpz_sc01074.1.g00250.1	LOC_Os03g55800.1	PF00067	GO:0055114,GO:0020037,GO:0016705,GO:0005506	AT5G42650.1	AOS,CYP74A,DDE2	allene oxide synthase
	Zpz_sc00518.1.g00030.1	LOC_Os09g35940.1	PF00067	GO:0055114,GO:0020037,GO:0016705,GO:0005506	AT3G61880.2	CYP78A9	cytochrome p450 78a9
	Zpz_sc01697.1.g00100.1	LOC_Os07g23570.1	PF00067	GO:0055114,GO:0020037,GO:0016705,GO:0005506	AT2G46950.1	CYP709B2	cytochrome P450, family 709, subfamily B, polypeptide 2
	Zpz_sc00348.1.g00090.1	LOC_Os06g19070.1	PF00067	GO:0055114,GO:0020037,GO:0016705,GO:0005506	AT2G45550.1	CYP76C4	cytochrome P450, family 76, subfamily C, polypeptide 4
	Zpz_sc03760.1.g00030.1	LOC_Os09g26960.1	PF00067	GO:0055114,GO:0020037,GO:0016705,GO:0005506	AT5G07990.1	CYP75B1,D501,TT7	Cytochrome P450 superfamily protein
	Zpz_sc00012.1.g00700.1	LOC_Os10g17260.1	PF00067	GO:0055114,GO:0020037,GO:0016705,GO:0005506	AT5G07990.1	CYP75B1,D501,TT7	Cytochrome P450 superfamily protein
	Zpz_sc00735.1.g00190.1	LOC_Os02g45280.1	PF00067	GO:0055114,GO:0020037,GO:0016705,GO:0005506	AT1G12740.1	CYP87A2	cytochrome P450, family 87, subfamily A, polypeptide 2
	Zpz_sc01801.1.g00060.1	LOC_Os09g35940.1	PF00067	GO:0055114,GO:0020037,GO:0016705,GO:0005506	AT3G61880.2	CYP78A9	cytochrome p450 78a9
	Zpz_sc02771.1.g00040.1	LOC_Os01g43740.1	PF00067	GO:0055114,GO:0020037,GO:0016705,GO:0005506	AT3G14660.1	CYP72A13	cytochrome P450, family 72, subfamily A, polypeptide 13
	Zpz_sc00006.1.g00600.1	LOC_Os10g17260.1	PF00067	GO:0055114,GO:0020037,GO:0016705,GO:0005506	AT5G07990.1	CYP75B1,D501,TT7	Cytochrome P450 superfamily protein
	Zpz_sc01607.1.g00200.1	LOC_Os01g43740.1	PF00067	GO:0055114,GO:0020037,GO:0016705,GO:0005506	AT3G14660.1	CYP72A13	cytochrome P450, family 72, subfamily A, polypeptide 13
	Zpz_sc06673.1.g00010.1	LOC_Os02g11020.1	PF00067	GO:0055114,GO:0020037,GO:0016705,GO:0005506	AT2G26710.1	BAS1,CYP72B1,CYP734A1	Cytochrome P450 superfamily protein
	Zpz_sc00804.1.g00090.1	LOC_Os08g43390.1	PF00067	GO:0055114,GO:0020037,GO:0016705,GO:0005506	AT2G46660.1	CYP78A6	cytochrome P450, family 78, subfamily A, polypeptide 6
	Zpz_sc00177.1.g00080.1	LOC_Os03g40540.1	PF00067	GO:0055114,GO:0020037,GO:0016705,GO:0005506	AT3G30180.1	BR6OX2,CYP85A2	brassinosteroid-6-oxidase 2
	Zpz_sc01368.1.g00100.1	LOC_Os02g11020.1	PF00067	GO:0055114,GO:0020037,GO:0016705,GO:0005506	AT2G26710.1	BAS1,CYP72B1,CYP734A1	Cytochrome P450 superfamily protein
	Zpz_sc00005.1.g00040.1	LOC_Os03g30420.1	PF00067	GO:0055114,GO:0020037,GO:0016705,GO:0005506	AT1G13710.1	CYP78A5,KLU	cytochrome P450, family 78, subfamily A, polypeptide 5
	Zpz_sc02867.1.g00070.1	LOC_Os04g01140.1	PF00067	GO:0055114,GO:0020037,GO:0016705,GO:0005506	AT5G06900.1	CYP93D1	cytochrome P450, family 93, subfamily D, polypeptide 1
	Zpz_sc00804.1.g00050.1	LOC_Os08g43440.1	PF00067	GO:0055114,GO:0020037,GO:0016705,GO:0005506	AT4G12320.1	CYP706A6	cytochrome P450, family 706, subfamily A, polypeptide 6
	Zpz_sc02560.1.g00040.1	LOC_Os11g04710.1	PF00067	GO:0055114,GO:0020037,GO:0016705,GO:0005506	AT5G05690.1	CBB3,CPD,CYP90,CYP90A,CYP90A1,DWF3	Cytochrome P450 superfamily protein
	Zpz_sc00324.1.g00280.1	LOC_Os04g01140.1	PF00067	GO:0055114,GO:0020037,GO:0016705,GO:0005506	AT5G06900.1	CYP93D1	cytochrome P450, family 93, subfamily D, polypeptide 1
	Zpz_sc00039.1.g00390.1	LOC_Os01g29150.1	PF00067	GO:0055114,GO:0020037,GO:0016705,GO:0005506	AT2G26710.1	BAS1,CYP72B1,CYP734A1	Cytochrome P450 superfamily protein
	Zpz_sc04400.1.g00020.1	LOC_Os01g50590.1	PF00067	GO:0055114,GO:0020037,GO:0016705,GO:0005506	AT2G26170.1	CYP711A1,MAX1	cytochrome P450, family 711, subfamily A, polypeptide 1
	Zpz_sc00303.1.g00050.1	LOC_Os10g16974.1	PF00067	GO:0055114,GO:0020037,GO:0016705,GO:0005506	AT5G07990.1	CYP75B1,D501,TT7	Cytochrome P450 superfamily protein
	Zpz_sc00700.1.g00040.1	LOC_Os04g39430.1	PF00067	GO:0055114,GO:0020037,GO:0016705,GO:0005506	AT3G50660.1	CLM,CYP90B1,DWF4,PSC1,SAV1,SNP2	Cytochrome P450 superfamily protein
	Zpz_sc02611.1.g00130.1	LOC_Os04g33370.1	PF00067	GO:0055114,GO:0020037,GO:0016705,GO:0005506	AT5G04660.1	CYP77A4	cytochrome P450, family 77, subfamily A, polypeptide 4
	Zpz_sc01073.1.g00140.1	LOC_Os05g33600.1	PF00067	GO:0055114,GO:0020037,GO:0016705,GO:0005506	AT1G75130.1	CYP721A1	cytochrome P450, family 721, subfamily A, polypeptide 1
	Zpz_sc00917.1.g00020.1	LOC_Os04g33370.1	PF00067	GO:0055114,GO:0020037,GO:0016705,GO:0005506	AT5G04660.1	CYP77A4	cytochrome P450, family 77, subfamily A, polypeptide 4
	Zpz_sc02834.1.g00040.1	LOC_Os01g43844.1	PF00067	GO:0055114,GO:0020037,GO:0016705,GO:0005506	AT3G14690.1	CYP72A15	cytochrome P450, family 72, subfamily A, polypeptide 15
	Zpz_sc00090.1.g00500.1	LOC_Os09g26960.1	PF00067	GO:0055114,GO:0020037,GO:0016705,GO:0005506	AT5G07990.1	CYP75B1,D501,TT7	Cytochrome P450 superfamily protein
	Zpz_sc01397.1.g00030.1	LOC_Os02g57810.1	PF00067	GO:0055114,GO:0020037,GO:0016705,GO:0005506	AT5G52400.1	CYP715A1	cytochrome P450, family 715, subfamily A, polypeptide 1
	Zpz_sc00609.1.g00200.1	LOC_Os03g55240.1	PF00067	GO:0055114,GO:0020037,GO:0016705,GO:0005506	AT4G37320.1	CYP81D5	cytochrome P450, family 81, subfamily D, polypeptide 5
	Zpz_sc01112.1.g00140.1	LOC_Os03g55240.1	PF00067	GO:0055114,GO:0020037,GO:0016705,GO:0005506	AT4G37320.1	CYP81D5	cytochrome P450, family 81, subfamily D, polypeptide 5
	Zpz_sc00609.1.g00210.1	LOC_Os03g55240.1	PF00067	GO:0055114,GO:0020037,GO:0016705,GO:0005506	AT4G37320.1	CYP81D5	cytochrome P450, family 81, subfamily D, polypeptide 5
	Zpz_sc01602.1.g00210.1	LOC_Os02g07680.1	PF00067	GO:0055114,GO:0020037,GO:0016705,GO:0005506	AT4G15110.1	CYP97B3	cytochrome P450, family 97, subfamily B, polypeptide 3
	Zpz_sc00483.1.g00380.1	LOC_Os02g57290.1	PF00067	GO:0055114,GO:0020037,GO:0016705,GO:0005506	AT1G31800.1	CYP97A3,LUT5	cytochrome P450, family 97, subfamily A, polypeptide 3
	Zpz_sc00916.1.g00020.1	LOC_Os06g01250.1	PF00067	GO:0055114,GO:0020037,GO:0016705,GO:0005506	AT5G06900.1	CYP93D1	cytochrome P450, family 93, subfamily D, polypeptide 1
	Zpz_sc03344.1.g00020.1	LOC_Os02g12690.1	PF00067	GO:0055114,GO:0020037,GO:0016705,GO:0005506	AT5G42650.1	AOS,CYP74A,DDE2	allene oxide synthase
	Zpz_sc01370.1.g00010.1	LOC_Os02g12690.1	PF00067	GO:0055114,GO:0020037,GO:0016705,GO:0005506	AT5G42650.1	AOS,CYP74A,DDE2	allene oxide synthase
	Zpz_sc03590.1.g00040.1	LOC_Os10g37100.1	PF00067	GO:0055114,GO:0020037,GO:0016705,GO:0005506	AT1G64940.1	CYP89A6	cytochrome P450, family 87, subfamily A, polypeptide 6
	Zpz_sc00869.1.g00120.1	LOC_Os10g36980.1	PF00067	GO:0055114,GO:0020037,GO:0016705,GO:0005506	AT1G64940.1	CYP89A6	cytochrome P450, family 87, subfamily A, polypeptide 6
	Zpz_sc02771.1.g00030.1	LOC_Os01g43710.1	PF00067	GO:0055114,GO:0020037,GO:0016705,GO:0005506	AT3G14690.1	CYP72A15	cytochrome P450, family 72, subfamily A, polypeptide 15
	Zpz_sc00564.1.g00180.1	LOC_Os07g41240.1	PF00067	GO:0055114,GO:0020037,GO:0016705,GO:0005506	AT1G74110.1	CYP78A10	cytochrome P450, family 78, subfamily A, polypeptide 10
	Zpz_sc00030.1.g01040.1	LOC_Os01g43740.1	PF00067	GO:0055114,GO:0020037,GO:0016705,GO:0005506	AT3G14660.1	CYP72A13	cytochrome P450, family 72, subfamily A, polypeptide 13
	Zpz_sc01607.1.g00190.1	LOC_Os01g43710.1	PF00067	GO:0055114,GO:0020037,GO:0016705,GO:0005506	AT3G14690.1	CYP72A15	cytochrome P450, family 72, subfamily A, polypeptide 15
	Zpz_sc01921.1.g00040.1	LOC_Os10g37100.1	PF00067	GO:0055114,GO:0020037,GO:0016705,GO:0005506	AT1G64940.1	CYP89A6	cytochrome P450, family 87, subfamily A, polypeptide 6
	Zpz_sc01539.1.g00110.1	LOC_Os06g43520.1	PF00067	GO:0055114,GO:0020037,GO:0016705,GO:0005506	AT3G48310.1	CYP71A22	cytochrome P450, family 71, subfamily A, polypeptide 22
	Zpz_sc00090.1.g00770.1	LOC_Os09g27500.1	PF00067	GO:0055114,GO:0020037,GO:0016705,GO:0005506	AT2G45550.1	CYP76C4	cytochrome P450, family 76, subfamily C, polypeptide 4
	Zpz_sc00062.1.g00690.1	LOC_Os06g36920.1	PF00067	GO:0055114,GO:0020037,GO:0016705,GO:0005506	AT2G26170.1	CYP711A1,MAX1	cytochrome P450, family 711, subfamily A, polypeptide 1
	Zpz_sc00631.1.g00130.1	LOC_Os01g11340.1	PF00067	GO:0055114,GO:0020037,GO:0016705,GO:0005506	AT2G34500.1	CYP710A1	cytochrome P450, family 710, subfamily A, polypeptide 1
	Zpz_sc02771.1.g00050.1	LOC_Os01g43851.1	PF00067	GO:0055114,GO:0020037,GO:0016705,GO:0005506	AT3G14680.1	CYP72A14	cytochrome P450, family 72, subfamily A, polypeptide 14
	Zpz_sc03671.1.g00030.1	LOC_Os07g33440.1	PF00067	GO:0055114,GO:0020037,GO:0016705,GO:0005506	AT5G36110.1	CYP716A1	cytochrome P450, family 716, subfamily A, polypeptide 1
	Zpz_sc00060.1.g00820.1	LOC_Os03g07250.1	PF00067	GO:0055114,GO:0020037,GO:0016705,GO:0005506	AT1G69500.1	CYP704B1	cytochrome P450, family 704, subfamily B, polypeptide 1
	Zpz_sc01112.1.g00120.1	LOC_Os03g55240.1	PF00067	GO:0055114,GO:0020037,GO:0016705,GO:0005506	AT4G37320.1	CYP81D5	cytochrome P450, family 81, subfamily D, polypeptide 5
	Zpz_sc01610.1.g00100.1	LOC_Os06g09210.1	PF00067	GO:0055114,GO:0020037,GO:0016705,GO:0005506	AT2G46950.1	CYP709B2	cytochrome P450, family 709, subfamily B, polypeptide 2
	Zpz_sc00002.1.g00450.1	LOC_Os03g25480.1	PF00067	GO:0055114,GO:0020037,GO:0016705,GO:0005506	AT2G46950.1	CYP709B2	cytochrome P450, family 709, subfamily B, polypeptide 2
	Zpz_sc00760.1.g00080.1	LOC_Os07g33440.1	PF00067	GO:0055114,GO:0020037,GO:0016705,GO:0005506	AT5G36110.1	CYP716A1	cytochrome P450, family 716, subfamily A, polypeptide 1
	Zpz_sc01379.1.g00030.1	LOC_Os06g43420.1	PF00067	GO:0055114,GO:0020037,GO:0016705,GO:0005506	AT5G57260.1	CYP71B10	cytochrome P450, family 71, subfamily B, polypeptide 10
	Zpz_sc02361.1.g00070.1	LOC_Os02g01890.1	PF00067	GO:0055114,GO:0020037,GO:0016705,GO:0005506	AT1G64940.1	CYP89A6	cytochrome P450, family 87, subfamily A, polypeptide 6
	Zpz_sc00075.1.g00070.1	LOC_Os04g18380.1	PF00067	GO:0055114,GO:0020037,GO:0016705,GO:0005506	AT4G37370.1	CYP81D8	cytochrome P450, family 81, subfamily D, polypeptide 8
	Zpz_sc00633.1.g00370.1	LOC_Os07g48330.1	PF00067	GO:0055114,GO:0020037,GO:0016705,GO:0005506	AT5G24910.1	CYP714A1	cytochrome P450, family 714, subfamily A, polypeptide 1
	Zpz_sc01828.1.g00080.1	LOC_Os01g10040.1	PF00067	GO:0055114,GO:0020037,GO:0016705,GO:0005506	AT3G13730.1	CYP90D1	cytochrome P450, family 90, subfamily D, polypeptide 1
	Zpz_sc03943.1.g00040.1	LOC_Os03g44740.1	PF00067	GO:0055114,GO:0020037,GO:0016705,GO:0005506	AT5G07990.1	CYP75B1,D501,TT7	Cytochrome P450 superfamily protein
	Zpz_sc03002.1.g00050.1	LOC_Os01g43851.1	PF00067	GO:0055114,GO:0020037,GO:0016705,GO:0005506	AT3G14680.1	CYP72A14	cytochrome P450, family 72, subfamily A, polypeptide 14
	Zpz_sc01379.1.g00040.1	LOC_Os06g43384.1	PF00067	GO:0055114,GO:0020037,GO:0016705,GO:0005506	AT1G13110.1	CYP71B7	cytochrome P450, family 71 subfamily B, polypeptide 7
	Zpz_sc01112.1.g00150.1	LOC_Os03g55240.1	PF00067	GO:0055114,GO:0020037,GO:0016705,GO:0005506	AT4G37320.1	CYP81D5	cytochrome P450, family 81, subfamily D, polypeptide 5
	Zpz_sc01352.1.g00010.1	LOC_Os08g43390.1	PF00067	GO:0055114,GO:0020037,GO:0016705,GO:0005506	AT2G46660.1	CYP78A6	cytochrome P450, family 78, subfamily A, polypeptide 6
	Zpz_sc02080.1.g00030.1	LOC_Os09g28390.1	PF00067	GO:0055114,GO:0020037,GO:0016705,GO:0005506	AT3G19270.1	CYP707A4	cytochrome P450, family 707, subfamily A, polypeptide 4
	Zpz_sc00002.1.g00050.1	LOC_Os09g26960.1	PF00067	GO:0055114,GO:0020037,GO:0016705,GO:0005506	AT5G07990.1	CYP75B1,D501,TT7	Cytochrome P450 superfamily protein
	Zpz_sc00007.1.g01360.1	LOC_Os03g12500.1	PF00067	GO:0055114,GO:0020037,GO:0016705,GO:0005506	AT5G42650.1	AOS,CYP74A,DDE2	allene oxide synthase
	Zpz_sc00208.1.g00190.1	LOC_Os05g40384.1	PF00067	GO:0055114,GO:0020037,GO:0016705,GO:0005506	AT5G24910.1	CYP714A1	cytochrome P450, family 714, subfamily A, polypeptide 1
	Zpz_sc03063.1.g00040.1	LOC_Os02g12540.1	PF00067	GO:0055114,GO:0020037,GO:0016705,GO:0005506	AT3G26330.1	CYP71B37	cytochrome P450, family 71, subfamily B, polypeptide 37
	Zpz_sc00958.1.g00020.1	LOC_Os03g40540.1	PF00067	GO:0055114,GO:0020037,GO:0016705,GO:0005506	AT3G30180.1	BR6OX2,CYP85A2	brassinosteroid-6-oxidase 2
	Zpz_sc02153.1.g00010.1	LOC_Os08g43390.1	PF00067	GO:0055114,GO:0020037,GO:0016705,GO:0005506	AT2G46660.1	CYP78A6	cytochrome P450, family 78, subfamily A, polypeptide 6
	Zpz_sc01744.1.g00030.1	LOC_Os08g35510.1	PF00067	GO:0055114,GO:0020037,GO:0016705,GO:0005506	AT5G07990.1	CYP75B1,D501,TT7	Cytochrome P450 superfamily protein
	Zpz_sc03706.1.g00030.1	LOC_Os07g33620.1	PF00067	GO:0055114,GO:0020037,GO:0016705,GO:0005506	AT5G36110.1	CYP716A1	cytochrome P450, family 716, subfamily A, polypeptide 1
	Zpz_sc00007.1.g01380.1	LOC_Os03g12500.1	PF00067	GO:0055114,GO:0020037,GO:0016705,GO:0005506	AT5G42650.1	AOS,CYP74A,DDE2	allene oxide synthase
	Zpz_sc00869.1.g00060.1	LOC_Os10g37110.1	PF00067	GO:0055114,GO:0020037,GO:0016705,GO:0005506	AT1G64940.1	CYP89A6	cytochrome P450, family 87, subfamily A, polypeptide 6
	Zpz_sc03247.1.g00040.1	LOC_Os09g10340.1	PF00067	GO:0055114,GO:0020037,GO:0016705,GO:0005506	AT3G26330.1	CYP71B37	cytochrome P450, family 71, subfamily B, polypeptide 37
	Zpz_sc00869.1.g00130.1	LOC_Os10g36980.1	PF00067	GO:0055114,GO:0020037,GO:0016705,GO:0005506	AT1G64940.1	CYP89A6	cytochrome P450, family 87, subfamily A, polypeptide 6
	Zpz_sc01607.1.g00210.1	LOC_Os01g43851.1	PF00067	GO:0055114,GO:0020037,GO:0016705,GO:0005506	AT3G14680.1	CYP72A14	cytochrome P450, family 72, subfamily A, polypeptide 14
	Zpz_sc03111.1.g00100.1	LOC_Os03g07250.1	PF00067	GO:0055114,GO:0020037,GO:0016705,GO:0005506	AT1G69500.1	CYP704B1	cytochrome P450, family 704, subfamily B, polypeptide 1
	Zpz_sc03203.1.g00020.1	LOC_Os03g44740.1	PF00067	GO:0055114,GO:0020037,GO:0016705,GO:0005506	AT5G07990.1	CYP75B1,D501,TT7	Cytochrome P450 superfamily protein
	Zpz_sc03476.1.g00010.1	LOC_Os02g12540.1	PF00067	GO:0055114,GO:0020037,GO:0016705,GO:0005506	AT3G26330.1	CYP71B37	cytochrome P450, family 71, subfamily B, polypeptide 37
	Zpz_sc00657.1.g00300.1	LOC_Os02g09390.1	PF00067	GO:0055114,GO:0020037,GO:0016705,GO:0005506	AT4G13310.1	CYP71A20	cytochrome P450, family 71, subfamily A, polypeptide 20
	Zpz_sc00717.1.g00350.1	LOC_Os07g44140.1	PF00067	GO:0055114,GO:0020037,GO:0016705,GO:0005506	AT2G46950.1	CYP709B2	cytochrome P450, family 709, subfamily B, polypeptide 2
	Zpz_sc04040.1.g00040.1	LOC_Os02g09200.1	PF00067	GO:0055114,GO:0020037,GO:0016705,GO:0005506	AT3G26280.1	CYP71B4	cytochrome P450, family 71, subfamily B, polypeptide 4
	Zpz_sc02732.1.g00090.1	LOC_Os01g27890.1	PF00067	GO:0055114,GO:0020037,GO:0016705,GO:0005506	AT3G26230.1	CYP71B24	cytochrome P450, family 71, subfamily B, polypeptide 24
	Zpz_sc00010.1.g00320.1	LOC_Os10g08319.1	PF00067	GO:0055114,GO:0020037,GO:0016705,GO:0005506	AT2G45580.1	CYP76C3	cytochrome P450, family 76, subfamily C, polypeptide 3
	Zpz_sc00322.1.g00120.1	LOC_Os07g44140.1	PF00067	GO:0055114,GO:0020037,GO:0016705,GO:0005506	AT2G46950.1	CYP709B2	cytochrome P450, family 709, subfamily B, polypeptide 2
	Zpz_sc00492.1.g00040.1	LOC_Os10g23180.1	PF00067	GO:0055114,GO:0020037,GO:0016705,GO:0005506	AT2G32440.2	ATKAO2,CYP88A4,KAO2	ent-kaurenoic acid hydroxylase 2
	Zpz_sc00010.1.g00250.1	LOC_Os10g08319.1	PF00067	GO:0055114,GO:0020037,GO:0016705,GO:0005506	AT2G45580.1	CYP76C3	cytochrome P450, family 76, subfamily C, polypeptide 3
	Zpz_sc00080.1.g00320.1	LOC_Os03g63310.1	PF00067	GO:0055114,GO:0020037,GO:0016705,GO:0005506	AT3G26330.1	CYP71B37	cytochrome P450, family 71, subfamily B, polypeptide 37
	Zpz_sc02528.1.g00060.1	LOC_Os02g09400.1	PF00067	GO:0055114,GO:0020037,GO:0016705,GO:0005506	AT5G57260.1	CYP71B10	cytochrome P450, family 71, subfamily B, polypeptide 10
	Zpz_sc04487.1.g00030.1	LOC_Os12g04480.1	PF00067	GO:0055114,GO:0020037,GO:0016705,GO:0005506	AT5G05690.1	CBB3,CPD,CYP90,CYP90A,CYP90A1,DWF3	Cytochrome P450 superfamily protein
	Zpz_sc00875.1.g00080.1	LOC_Os01g63930.1	PF00067	GO:0055114,GO:0020037,GO:0016705,GO:0005506	AT2G27690.1	CYP94C1	cytochrome P450, family 94, subfamily C, polypeptide 1
	Zpz_sc03130.1.g00020.1	LOC_Os09g10340.1	PF00067	GO:0055114,GO:0020037,GO:0016705,GO:0005506	AT3G26330.1	CYP71B37	cytochrome P450, family 71, subfamily B, polypeptide 37
	Zpz_sc00088.1.g00400.1	LOC_Os05g12040.1	PF00067	GO:0055114,GO:0020037,GO:0016705,GO:0005506	AT1G11680.1	CYP51,CYP51A2,CYP51G1,EMB1738	CYTOCHROME P450 51G1
	Zpz_sc01101.1.g00190.1	LOC_Os02g01890.1	PF00067	GO:0055114,GO:0020037,GO:0016705,GO:0005506	AT1G64940.1	CYP89A6	cytochrome P450, family 87, subfamily A, polypeptide 6
	Zpz_sc01342.1.g00070.1	LOC_Os03g39760.1	PF00067	GO:0055114,GO:0020037,GO:0016705,GO:0005506	AT3G26320.1	CYP71B36	cytochrome P450, family 71, subfamily B, polypeptide 36
	Zpz_sc05553.1.g00010.1	LOC_Os11g32240.1	PF00067	GO:0055114,GO:0020037,GO:0016705,GO:0005506	AT1G11680.1	CYP51,CYP51A2,CYP51G1,EMB1738	CYTOCHROME P450 51G1
	Zpz_sc01313.1.g00010.1	LOC_Os11g29290.1	PF00067	GO:0055114,GO:0020037,GO:0016705,GO:0005506	AT3G48520.1	CYP94B3	cytochrome P450, family 94, subfamily B, polypeptide 3
	Zpz_sc00366.1.g00320.1	LOC_Os10g34480.1	PF00067	GO:0055114,GO:0020037,GO:0016705,GO:0005506	AT5G23190.1	CYP86B1	cytochrome P450, family 86, subfamily B, polypeptide 1
	Zpz_sc01101.1.g00230.1	LOC_Os02g02000.1	PF00067	GO:0055114,GO:0020037,GO:0016705,GO:0005506	AT4G15440.1	CYP74B2,HPL1	hydroperoxide lyase 1
	Zpz_sc03509.1.g00010.1	LOC_Os06g43384.1	PF00067	GO:0055114,GO:0020037,GO:0016705,GO:0005506	AT1G13110.1	CYP71B7	cytochrome P450, family 71 subfamily B, polypeptide 7
	Zpz_sc00657.1.g00290.1	LOC_Os02g09410.1	PF00067	GO:0055114,GO:0020037,GO:0016705,GO:0005506	AT3G26280.1	CYP71B4	cytochrome P450, family 71, subfamily B, polypeptide 4
	Zpz_sc01846.1.g00130.1	LOC_Os07g45290.1	PF00067	GO:0055114,GO:0020037,GO:0016705,GO:0005506	AT2G26710.1	BAS1,CYP72B1,CYP734A1	Cytochrome P450 superfamily protein
	Zpz_sc02668.1.g00070.1	LOC_Os05g37250.1	PF00067	GO:0055114,GO:0020037,GO:0016705,GO:0005506	AT2G27690.1	CYP94C1	cytochrome P450, family 94, subfamily C, polypeptide 1
	Zpz_sc00760.1.g00100.1	LOC_Os07g33620.1	PF00067	GO:0055114,GO:0020037,GO:0016705,GO:0005506	AT5G36110.1	CYP716A1	cytochrome P450, family 716, subfamily A, polypeptide 1
	Zpz_sc05299.1.g00060.1	LOC_Os03g63310.1	PF00067	GO:0055114,GO:0020037,GO:0016705,GO:0005506	AT3G26330.1	CYP71B37	cytochrome P450, family 71, subfamily B, polypeptide 37
	Zpz_sc01500.1.g00010.1	LOC_Os01g43750.1	PF00067	GO:0055114,GO:0020037,GO:0016705,GO:0005506	AT3G14690.1	CYP72A15	cytochrome P450, family 72, subfamily A, polypeptide 15
	Zpz_sc00148.1.g00030.1	LOC_Os03g37290.1	PF00067	GO:0055114,GO:0020037,GO:0016705,GO:0005506	AT2G22330.1	CYP79B3	cytochrome P450, family 79, subfamily B, polypeptide 3
	Zpz_sc02331.1.g00130.1	LOC_Os11g05380.1	PF00067	GO:0055114,GO:0020037,GO:0016705,GO:0005506	AT2G27690.1	CYP94C1	cytochrome P450, family 94, subfamily C, polypeptide 1
	Zpz_sc00769.1.g00020.1	LOC_Os10g30380.1	PF00067	GO:0055114,GO:0020037,GO:0016705,GO:0005506	AT5G25140.1	CYP71B13	cytochrome P450, family 71, subfamily B, polypeptide 13
	Zpz_sc03064.1.g00040.1	LOC_Os05g35010.1	PF00067	GO:0055114,GO:0020037,GO:0016705,GO:0005506	AT3G48280.1	CYP71A25	cytochrome P450, family 71, subfamily A, polypeptide 25
	Zpz_sc00145.1.g00090.1	LOC_Os01g63540.1	PF00067	GO:0055114,GO:0020037,GO:0016705,GO:0005506	AT5G58860.1	CYP86,CYP86A1	cytochrome P450, family 86, subfamily A, polypeptide 1
	Zpz_sc00598.1.g00020.1	LOC_Os08g01450.1	PF00067	GO:0055114,GO:0020037,GO:0016705,GO:0005506	AT3G48270.1	CYP71A26	cytochrome P450, family 71, subfamily A, polypeptide 26
	Zpz_sc00302.1.g00400.1	LOC_Os04g48210.1	PF00067	GO:0055114,GO:0020037,GO:0016705,GO:0005506	AT1G12740.1	CYP87A2	cytochrome P450, family 87, subfamily A, polypeptide 2
	Zpz_sc00311.1.g00430.1	LOC_Os04g48460.1	PF00067	GO:0055114,GO:0020037,GO:0016705,GO:0005506	AT2G44890.1	CYP704A1	cytochrome P450, family 704, subfamily A, polypeptide 1
	Zpz_sc00148.1.g00020.1	LOC_Os03g37290.1	PF00067	GO:0055114,GO:0020037,GO:0016705,GO:0005506	AT2G22330.1	CYP79B3	cytochrome P450, family 79, subfamily B, polypeptide 3
	Zpz_sc00598.1.g00040.1	LOC_Os08g01450.1	PF00067	GO:0055114,GO:0020037,GO:0016705,GO:0005506	AT3G48270.1	CYP71A26	cytochrome P450, family 71, subfamily A, polypeptide 26
	Zpz_sc03003.1.g00020.1	LOC_Os01g43700.1	PF00067	GO:0055114,GO:0020037,GO:0016705,GO:0005506	AT3G14660.1	CYP72A13	cytochrome P450, family 72, subfamily A, polypeptide 13
	Zpz_sc00476.1.g00060.1	LOC_Os04g47250.1	PF00067	GO:0055114,GO:0020037,GO:0016705,GO:0005506	AT1G01600.1	CYP86A4	cytochrome P450, family 86, subfamily A, polypeptide 4
	Zpz_sc00260.1.g00100.1	LOC_Os03g14400.1	PF00067	GO:0055114,GO:0020037,GO:0016705,GO:0005506	AT2G45560.1	CYP76C1	cytochrome P450, family 76, subfamily C, polypeptide 1
	Zpz_sc02547.1.g00110.1	LOC_Os03g37290.1	PF00067	GO:0055114,GO:0020037,GO:0016705,GO:0005506	AT2G22330.1	CYP79B3	cytochrome P450, family 79, subfamily B, polypeptide 3
	Zpz_sc02693.1.g00130.1	LOC_Os04g48210.1	PF00067	GO:0055114,GO:0020037,GO:0016705,GO:0005506	AT1G12740.1	CYP87A2	cytochrome P450, family 87, subfamily A, polypeptide 2
	Zpz_sc04365.1.g00030.1	LOC_Os10g30390.1	PF00067	GO:0055114,GO:0020037,GO:0016705,GO:0005506	AT5G25180.1	CYP71B14	cytochrome P450, family 71, subfamily B, polypeptide 14
	Zpz_sc00140.1.g00640.1	LOC_Os01g72740.1	PF00067	GO:0055114,GO:0020037,GO:0016705,GO:0005506	AT5G25120.1	CYP71B11	ytochrome p450, family 71, subfamily B, polypeptide 11
	Zpz_sc02637.1.g00060.1	LOC_Os10g30390.1	PF00067	GO:0055114,GO:0020037,GO:0016705,GO:0005506	AT5G25180.1	CYP71B14	cytochrome P450, family 71, subfamily B, polypeptide 14
	Zpz_sc03510.1.g00010.1	LOC_Os10g30390.1	PF00067	GO:0055114,GO:0020037,GO:0016705,GO:0005506	AT5G25180.1	CYP71B14	cytochrome P450, family 71, subfamily B, polypeptide 14
	Zpz_sc02771.1.g00080.1	LOC_Os01g43851.1	PF00067	GO:0055114,GO:0020037,GO:0016705,GO:0005506	AT3G14680.1	CYP72A14	cytochrome P450, family 72, subfamily A, polypeptide 14
	Zpz_sc00145.1.g00020.1	LOC_Os03g55240.1	PF00067	GO:0055114,GO:0020037,GO:0016705,GO:0005506	AT4G37320.1	CYP81D5	cytochrome P450, family 81, subfamily D, polypeptide 5
	Zpz_sc00007.1.g01540.1	LOC_Os03g12260.1	PF00067	GO:0055114,GO:0020037,GO:0016705,GO:0005506	AT3G56630.1	CYP94D2	cytochrome P450, family 94, subfamily D, polypeptide 2
	Zpz_sc00918.1.g00040.1	LOC_Os01g24810.1	PF00067	GO:0055114,GO:0020037,GO:0016705,GO:0005506	AT1G64940.1	CYP89A6	cytochrome P450, family 87, subfamily A, polypeptide 6
	Zpz_sc02348.1.g00060.1	LOC_Os01g29150.1	PF00067	GO:0055114,GO:0020037,GO:0016705,GO:0005506	AT2G26710.1	BAS1,CYP72B1,CYP734A1	Cytochrome P450 superfamily protein
	Zpz_sc01913.1.g00020.1	LOC_Os01g12740.1	PF00067	GO:0055114,GO:0020037,GO:0016705,GO:0005506	AT3G48290.1	CYP71A24	cytochrome P450, family 71, subfamily A, polypeptide 24
	Zpz_sc00002.1.g00060.1	LOC_Os09g26960.1	PF00067	GO:0055114,GO:0020037,GO:0016705,GO:0005506	AT5G07990.1	CYP75B1,D501,TT7	Cytochrome P450 superfamily protein
	Zpz_sc00148.1.g00040.1	LOC_Os03g63310.1	PF00067	GO:0055114,GO:0020037,GO:0016705,GO:0005506	AT3G26330.1	CYP71B37	cytochrome P450, family 71, subfamily B, polypeptide 37
	Zpz_sc01281.1.g00070.1	LOC_Os04g39430.1	PF00067	GO:0055114,GO:0020037,GO:0016705,GO:0005506	AT3G50660.1	CLM,CYP90B1,DWF4,PSC1,SAV1,SNP2	Cytochrome P450 superfamily protein
	Zpz_sc01379.1.g00020.1	LOC_Os02g09220.1	PF00067	GO:0055114,GO:0020037,GO:0016705,GO:0005506	AT3G26300.1	CYP71B34	cytochrome P450, family 71, subfamily B, polypeptide 34
	Zpz_sc01109.1.g00030.1	LOC_Os02g44654.1	PF00067	GO:0055114,GO:0020037,GO:0016705,GO:0005506	AT1G01600.1	CYP86A4	cytochrome P450, family 86, subfamily A, polypeptide 4
	Zpz_sc02752.1.g00110.1	LOC_Os03g37290.1	PF00067	GO:0055114,GO:0020037,GO:0016705,GO:0005506	AT2G22330.1	CYP79B3	cytochrome P450, family 79, subfamily B, polypeptide 3
	Zpz_sc00255.1.g00030.1	LOC_Os03g55240.1	PF00067	GO:0055114,GO:0020037,GO:0016705,GO:0005506	AT4G37320.1	CYP81D5	cytochrome P450, family 81, subfamily D, polypeptide 5
	Zpz_sc05702.1.g00030.1	LOC_Os08g39730.1	PF00067	GO:0055114,GO:0020037,GO:0016705,GO:0005506	AT2G45550.1	CYP76C4	cytochrome P450, family 76, subfamily C, polypeptide 4
	Zpz_sc00006.1.g00140.1	LOC_Os04g48200.1	PF00067	GO:0055114,GO:0020037,GO:0016705,GO:0005506	AT1G12740.1	CYP87A2	cytochrome P450, family 87, subfamily A, polypeptide 2
	Zpz_sc00145.1.g00240.1	LOC_Os03g55240.1	PF00067	GO:0055114,GO:0020037,GO:0016705,GO:0005506	AT4G37320.1	CYP81D5	cytochrome P450, family 81, subfamily D, polypeptide 5
	Zpz_sc04365.1.g00010.1	LOC_Os10g30390.1	PF00067	GO:0055114,GO:0020037,GO:0016705,GO:0005506	AT5G25180.1	CYP71B14	cytochrome P450, family 71, subfamily B, polypeptide 14
	Zpz_sc00361.1.g00250.1	LOC_Os01g59020.1	PF00067	GO:0055114,GO:0020037,GO:0016705,GO:0005506	AT3G56630.1	CYP94D2	cytochrome P450, family 94, subfamily D, polypeptide 2
	Zpz_sc04364.1.g00010.1	LOC_Os07g45290.1	PF00067	GO:0055114,GO:0020037,GO:0016705,GO:0005506	AT2G26710.1	BAS1,CYP72B1,CYP734A1	Cytochrome P450 superfamily protein
	Zpz_sc01267.1.g00060.1	LOC_Os09g36080.1	PF00067	GO:0055114,GO:0020037,GO:0016705,GO:0005506	AT3G26300.1	CYP71B34	cytochrome P450, family 71, subfamily B, polypeptide 34
	Zpz_sc00610.1.g00190.1	LOC_Os08g01450.1	PF00067	GO:0055114,GO:0020037,GO:0016705,GO:0005506	AT3G48270.1	CYP71A26	cytochrome P450, family 71, subfamily A, polypeptide 26
	Zpz_sc00529.1.g00350.1	LOC_Os04g40470.1	PF00067	GO:0055114,GO:0020037,GO:0016705,GO:0005506	AT3G26310.1	CYP71B35	cytochrome P450, family 71, subfamily B, polypeptide 35
	Zpz_sc00610.1.g00140.1	LOC_Os08g01450.1	PF00067	GO:0055114,GO:0020037,GO:0016705,GO:0005506	AT3G48270.1	CYP71A26	cytochrome P450, family 71, subfamily A, polypeptide 26
	Zpz_sc00903.1.g00080.1	LOC_Os10g38110.1	PF00067	GO:0055114,GO:0020037,GO:0016705,GO:0005506	AT2G45510.1	CYP704A2	cytochrome P450, family 704, subfamily A, polypeptide 2
	Zpz_sc00598.1.g00240.1	LOC_Os08g05620.1	PF00067	GO:0055114,GO:0020037,GO:0016705,GO:0005506	AT1G64940.1	CYP89A6	cytochrome P450, family 87, subfamily A, polypeptide 6
	Zpz_sc00955.1.g00150.1	LOC_Os11g05380.1	PF00067	GO:0055114,GO:0020037,GO:0016705,GO:0005506	AT2G27690.1	CYP94C1	cytochrome P450, family 94, subfamily C, polypeptide 1
	Zpz_sc00465.1.g00090.1	LOC_Os02g09220.1	PF00067	GO:0055114,GO:0020037,GO:0016705,GO:0005506	AT3G26300.1	CYP71B34	cytochrome P450, family 71, subfamily B, polypeptide 34
	Zpz_sc00025.1.g00340.1	LOC_Os03g12500.1	PF00067	GO:0055114,GO:0020037,GO:0016705,GO:0005506	AT5G42650.1	AOS,CYP74A,DDE2	allene oxide synthase
	Zpz_sc06145.1.g00020.1	LOC_Os09g26960.1	PF00067	GO:0055114,GO:0020037,GO:0016705,GO:0005506	AT5G07990.1	CYP75B1,D501,TT7	Cytochrome P450 superfamily protein
	Zpz_sc00316.1.g00090.1	LOC_Os03g14400.1	PF00067	GO:0055114,GO:0020037,GO:0016705,GO:0005506	AT2G45560.1	CYP76C1	cytochrome P450, family 76, subfamily C, polypeptide 1
	Zpz_sc00638.1.g00090.1	LOC_Os10g34480.1	PF00067	GO:0055114,GO:0020037,GO:0016705,GO:0005506	AT5G23190.1	CYP86B1	cytochrome P450, family 86, subfamily B, polypeptide 1
	Zpz_sc00678.1.g00080.1	LOC_Os09g21260.1	PF00067	GO:0055114,GO:0020037,GO:0016705,GO:0005506	AT5G36110.1	CYP716A1	cytochrome P450, family 716, subfamily A, polypeptide 1
	Zpz_sc00678.1.g00030.1	LOC_Os09g21260.1	PF00067	GO:0055114,GO:0020037,GO:0016705,GO:0005506	AT5G36110.1	CYP716A1	cytochrome P450, family 716, subfamily A, polypeptide 1
	Zpz_sc00678.1.g00090.1	LOC_Os09g21260.1	PF00067	GO:0055114,GO:0020037,GO:0016705,GO:0005506	AT5G36110.1	CYP716A1	cytochrome P450, family 716, subfamily A, polypeptide 1
	Zpz_sc05363.1.g00010.1	LOC_Os01g12760.1	PF00067	GO:0055114,GO:0020037,GO:0016705,GO:0005506	AT3G48280.1	CYP71A25	cytochrome P450, family 71, subfamily A, polypeptide 25
	Zpz_sc01652.1.g00050.1	LOC_Os08g01510.1	PF00067	GO:0055114,GO:0020037,GO:0016705,GO:0005506	AT3G48280.1	CYP71A25	cytochrome P450, family 71, subfamily A, polypeptide 25
	Zpz_sc01262.1.g00020.1	LOC_Os08g01450.1	PF00067	GO:0055114,GO:0020037,GO:0016705,GO:0005506	AT3G48270.1	CYP71A26	cytochrome P450, family 71, subfamily A, polypeptide 26
	Zpz_sc00429.1.g00170.1	LOC_Os12g02640.1	PF00067	GO:0055114,GO:0020037,GO:0016705,GO:0005506	AT5G24910.1	CYP714A1	cytochrome P450, family 714, subfamily A, polypeptide 1
	Zpz_sc00368.1.g00370.1	LOC_Os01g12760.1	PF00067	GO:0055114,GO:0020037,GO:0016705,GO:0005506	AT3G48280.1	CYP71A25	cytochrome P450, family 71, subfamily A, polypeptide 25
	Zpz_sc00368.1.g00360.1	LOC_Os01g12740.1	PF00067	GO:0055114,GO:0020037,GO:0016705,GO:0005506	AT3G48290.1	CYP71A24	cytochrome P450, family 71, subfamily A, polypeptide 24
	Zpz_sc00062.1.g00770.1	LOC_Os03g63310.1	PF00067	GO:0055114,GO:0020037,GO:0016705,GO:0005506	AT3G26330.1	CYP71B37	cytochrome P450, family 71, subfamily B, polypeptide 37
	Zpz_sc00610.1.g00150.1	LOC_Os08g01510.1	PF00067	GO:0055114,GO:0020037,GO:0016705,GO:0005506	AT3G48280.1	CYP71A25	cytochrome P450, family 71, subfamily A, polypeptide 25
	Zpz_sc00610.1.g00180.1	LOC_Os08g01510.1	PF00067	GO:0055114,GO:0020037,GO:0016705,GO:0005506	AT3G48280.1	CYP71A25	cytochrome P450, family 71, subfamily A, polypeptide 25
	Zpz_sc01093.1.g00080.1	LOC_Os06g37330.1	PF00067	GO:0055114,GO:0020037,GO:0016705,GO:0005506	AT5G25900.1	ATKO1,CYP701A3,GA3	GA requiring 3
	Zpz_sc02224.1.g00070.1	LOC_Os05g34325.1	PF00067	GO:0055114,GO:0020037,GO:0016705,GO:0005506	AT1G11680.1	CYP51,CYP51A2,CYP51G1,EMB1738	CYTOCHROME P450 51G1
	Zpz_sc00515.1.g00030.1	LOC_Os07g23570.1	PF00067	GO:0055114,GO:0020037,GO:0016705,GO:0005506	AT2G46950.1	CYP709B2	cytochrome P450, family 709, subfamily B, polypeptide 2
	Zpz_sc01046.1.g00130.1	LOC_Os05g31740.1	PF00067	GO:0055114,GO:0020037,GO:0016705,GO:0005506	AT3G56630.1	CYP94D2	cytochrome P450, family 94, subfamily D, polypeptide 2
	Zpz_sc00004.1.g00890.1	LOC_Os03g21400.1	PF00067	GO:0055114,GO:0020037,GO:0016705,GO:0005506	AT5G24910.1	CYP714A1	cytochrome P450, family 714, subfamily A, polypeptide 1
	Zpz_sc02626.1.g00020.1	LOC_Os10g30380.1	PF00067	GO:0055114,GO:0020037,GO:0016705,GO:0005506	AT5G25140.1	CYP71B13	cytochrome P450, family 71, subfamily B, polypeptide 13
	Zpz_sc01049.1.g00110.1	LOC_Os10g23180.1	PF00067	GO:0055114,GO:0020037,GO:0016705,GO:0005506	AT2G32440.2	ATKAO2,CYP88A4,KAO2	ent-kaurenoic acid hydroxylase 2
	Zpz_sc03198.1.g00020.1	LOC_Os05g31740.1	PF00067	GO:0055114,GO:0020037,GO:0016705,GO:0005506	AT3G56630.1	CYP94D2	cytochrome P450, family 94, subfamily D, polypeptide 2
	Zpz_sc00678.1.g00010.1	LOC_Os09g21260.1	PF00067	GO:0055114,GO:0020037,GO:0016705,GO:0005506	AT5G36110.1	CYP716A1	cytochrome P450, family 716, subfamily A, polypeptide 1
	Zpz_sc01914.1.g00180.1	LOC_Os02g38290.1	PF00067	GO:0055114,GO:0020037,GO:0016705,GO:0005506	AT1G24540.1	CYP86C1	cytochrome P450, family 86, subfamily C, polypeptide 1
	Zpz_sc00376.1.g00150.1	LOC_Os11g29720.1	PF00067	GO:0055114,GO:0020037,GO:0016705,GO:0005506	AT1G74110.1	CYP78A10	cytochrome P450, family 78, subfamily A, polypeptide 10
	Zpz_sc00168.1.g00670.1	LOC_Os03g63310.1	PF00067	GO:0055114,GO:0020037,GO:0016705,GO:0005506	AT3G26330.1	CYP71B37	cytochrome P450, family 71, subfamily B, polypeptide 37
	Zpz_sc01864.1.g00030.1	LOC_Os07g33440.1	PF00067	GO:0055114,GO:0020037,GO:0016705,GO:0005506	AT5G36110.1	CYP716A1	cytochrome P450, family 716, subfamily A, polypeptide 1
	Zpz_sc01333.1.g00060.1	LOC_Os08g01450.1	PF00067	GO:0055114,GO:0020037,GO:0016705,GO:0005506	AT3G48270.1	CYP71A26	cytochrome P450, family 71, subfamily A, polypeptide 26
	Zpz_sc04903.1.g00020.1	LOC_Os09g36080.1	PF00067	GO:0055114,GO:0020037,GO:0016705,GO:0005506	AT3G26300.1	CYP71B34	cytochrome P450, family 71, subfamily B, polypeptide 34
	Zpz_sc02225.1.g00040.1	LOC_Os01g24780.1	PF00067	GO:0055114,GO:0020037,GO:0016705,GO:0005506	AT2G46950.1	CYP709B2	cytochrome P450, family 709, subfamily B, polypeptide 2
	Zpz_sc01370.1.g00130.1	LOC_Os09g36080.1	PF00067	GO:0055114,GO:0020037,GO:0016705,GO:0005506	AT3G26300.1	CYP71B34	cytochrome P450, family 71, subfamily B, polypeptide 34
	Zpz_sc03594.1.g00060.1	LOC_Os01g08810.1	PF00067	GO:0055114,GO:0020037,GO:0016705,GO:0005506	AT4G39490.1	CYP96A10	cytochrome P450, family 96, subfamily A, polypeptide 10
	Zpz_sc00244.1.g00120.1	LOC_Os10g36740.1	PF00067	GO:0055114,GO:0020037,GO:0016705,GO:0005506	AT1G64940.1	CYP89A6	cytochrome P450, family 87, subfamily A, polypeptide 6
	Zpz_sc01240.1.g00180.1	LOC_Os09g36080.1	PF00067	GO:0055114,GO:0020037,GO:0016705,GO:0005506	AT3G26300.1	CYP71B34	cytochrome P450, family 71, subfamily B, polypeptide 34
	Zpz_sc00219.1.g00040.1	LOC_Os04g01140.1	PF00067	GO:0055114,GO:0020037,GO:0016705,GO:0005506	AT5G06900.1	CYP93D1	cytochrome P450, family 93, subfamily D, polypeptide 1
	Zpz_sc00404.1.g00010.1	LOC_Os02g30080.1	PF00067	GO:0055114,GO:0020037,GO:0016705,GO:0005506	AT4G37360.1	CYP81D2	cytochrome P450, family 81, subfamily D, polypeptide 2
	Zpz_sc06650.1.g00010.1	LOC_Os01g08810.1	PF00067	GO:0055114,GO:0020037,GO:0016705,GO:0005506	AT4G39490.1	CYP96A10	cytochrome P450, family 96, subfamily A, polypeptide 10
	Zpz_sc02884.1.g00020.1	LOC_Os02g09220.1	PF00067	GO:0055114,GO:0020037,GO:0016705,GO:0005506	AT3G26300.1	CYP71B34	cytochrome P450, family 71, subfamily B, polypeptide 34
	Zpz_sc01135.1.g00090.1	LOC_Os01g24780.1	PF00067	GO:0055114,GO:0020037,GO:0016705,GO:0005506	AT2G46950.1	CYP709B2	cytochrome P450, family 709, subfamily B, polypeptide 2
	Zpz_sc00312.1.g00380.1	LOC_Os11g27730.1	PF00067	GO:0055114,GO:0020037,GO:0016705,GO:0005506	AT3G48310.1	CYP71A22	cytochrome P450, family 71, subfamily A, polypeptide 22
	Zpz_sc01387.1.g00100.1	LOC_Os01g72260.1	PF00067	GO:0055114,GO:0020037,GO:0016705,GO:0005506	AT3G56630.1	CYP94D2	cytochrome P450, family 94, subfamily D, polypeptide 2
	Zpz_sc00074.1.g00600.1	LOC_Os12g09500.1	PF00067	GO:0055114,GO:0020037,GO:0016705,GO:0005506	AT2G45570.1	CYP76C2	cytochrome P450, family 76, subfamily C, polypeptide 2
	Zpz_sc01810.1.g00070.1	LOC_Os02g30080.1	PF00067	GO:0055114,GO:0020037,GO:0016705,GO:0005506	AT4G37360.1	CYP81D2	cytochrome P450, family 81, subfamily D, polypeptide 2
	Zpz_sc00053.1.g00020.1	LOC_Os12g09500.1	PF00067	GO:0055114,GO:0020037,GO:0016705,GO:0005506	AT2G45570.1	CYP76C2	cytochrome P450, family 76, subfamily C, polypeptide 2
	Zpz_sc06684.1.g00010.1	LOC_Os12g32850.1	PF00067	GO:0055114,GO:0020037,GO:0016705,GO:0005506	AT1G13080.1	CYP71B2	cytochrome P450, family 71, subfamily B, polypeptide 2
	Zpz_sc04591.1.g00010.1	LOC_Os01g43750.1	PF00067	GO:0055114,GO:0020037,GO:0016705,GO:0005506	AT3G14690.1	CYP72A15	cytochrome P450, family 72, subfamily A, polypeptide 15
	Zpz_sc00013.1.g00220.1	LOC_Os04g08828.1	PF00067	GO:0055114,GO:0020037,GO:0016705,GO:0005506	AT4G39950.1	CYP79B2	cytochrome P450, family 79, subfamily B, polypeptide 2
	Zpz_sc00192.1.g00490.1	LOC_Os02g30080.1	PF00067	GO:0055114,GO:0020037,GO:0016705,GO:0005506	AT4G37360.1	CYP81D2	cytochrome P450, family 81, subfamily D, polypeptide 2
	Zpz_sc00302.1.g00430.1	LOC_Os04g48170.1	PF00067	GO:0055114,GO:0020037,GO:0016705,GO:0005506	AT1G12740.1	CYP87A2	cytochrome P450, family 87, subfamily A, polypeptide 2
	Zpz_sc00094.1.g00150.1	LOC_Os05g11130.1	PF00067	GO:0055114,GO:0020037,GO:0016705,GO:0005506	AT3G13730.1	CYP90D1	cytochrome P450, family 90, subfamily D, polypeptide 1
	Zpz_sc00242.1.g00040.1	LOC_Os08g01510.1	PF00067	GO:0055114,GO:0020037,GO:0016705,GO:0005506	AT3G48280.1	CYP71A25	cytochrome P450, family 71, subfamily A, polypeptide 25
	Zpz_sc02771.1.g00070.1	LOC_Os01g43851.1	PF00067	GO:0055114,GO:0020037,GO:0016705,GO:0005506	AT3G14680.1	CYP72A14	cytochrome P450, family 72, subfamily A, polypeptide 14
	Zpz_sc06175.1.g00010.1	LOC_Os08g01510.1	PF00067	GO:0055114,GO:0020037,GO:0016705,GO:0005506	AT3G48280.1	CYP71A25	cytochrome P450, family 71, subfamily A, polypeptide 25
	Zpz_sc00808.1.g00130.1	LOC_Os02g30080.1	PF00067	GO:0055114,GO:0020037,GO:0016705,GO:0005506	AT4G37360.1	CYP81D2	cytochrome P450, family 81, subfamily D, polypeptide 2
	Zpz_sc01379.1.g00060.1	LOC_Os06g43384.1	PF00067	GO:0055114,GO:0020037,GO:0016705,GO:0005506	AT1G13110.1	CYP71B7	cytochrome P450, family 71 subfamily B, polypeptide 7
	Zpz_sc01370.1.g00150.1	LOC_Os09g36080.1	PF00067	GO:0055114,GO:0020037,GO:0016705,GO:0005506	AT3G26300.1	CYP71B34	cytochrome P450, family 71, subfamily B, polypeptide 34
	Zpz_sc00819.1.g00040.1	LOC_Os02g17760.1	PF00067	GO:0055114,GO:0020037,GO:0016705,GO:0005506	AT1G13080.1	CYP71B2	cytochrome P450, family 71, subfamily B, polypeptide 2
	Zpz_sc00007.1.g00920.1	LOC_Os03g12660.1	PF00067	GO:0055114,GO:0020037,GO:0016705,GO:0005506	AT3G50660.1	CLM,CYP90B1,DWF4,PSC1,SAV1,SNP2	Cytochrome P450 superfamily protein
	Zpz_sc01135.1.g00100.1	LOC_Os01g24780.1	PF00067	GO:0055114,GO:0020037,GO:0016705,GO:0005506	AT2G46950.1	CYP709B2	cytochrome P450, family 709, subfamily B, polypeptide 2
	Zpz_sc00015.1.g00180.1	LOC_Os12g39240.1	PF00067	GO:0055114,GO:0020037,GO:0016705,GO:0005506	AT4G37340.1	CYP81D3	cytochrome P450, family 81, subfamily D, polypeptide 3
	Zpz_sc00448.1.g00290.1	LOC_Os02g30080.1	PF00067	GO:0055114,GO:0020037,GO:0016705,GO:0005506	AT4G37360.1	CYP81D2	cytochrome P450, family 81, subfamily D, polypeptide 2
	Zpz_sc00361.1.g00130.1	LOC_Os03g14400.1	PF00067	GO:0055114,GO:0020037,GO:0016705,GO:0005506	AT2G45560.1	CYP76C1	cytochrome P450, family 76, subfamily C, polypeptide 1
	Zpz_sc00030.1.g00980.1	LOC_Os01g43844.1	PF00067	GO:0055114,GO:0020037,GO:0016705,GO:0005506	AT3G14690.1	CYP72A15	cytochrome P450, family 72, subfamily A, polypeptide 15
	Zpz_sc00607.1.g00200.1	LOC_Os08g01450.1	PF00067	GO:0055114,GO:0020037,GO:0016705,GO:0005506	AT3G48270.1	CYP71A26	cytochrome P450, family 71, subfamily A, polypeptide 26
	Zpz_sc00020.1.g01090.1	LOC_Os12g39310.1	PF00067	GO:0055114,GO:0020037,GO:0016705,GO:0005506	AT5G67310.1	CYP81G1	cytochrome P450, family 81, subfamily G, polypeptide 1
	Zpz_sc04328.1.g00010.1	LOC_Os07g11970.1	PF00067	GO:0055114,GO:0020037,GO:0016705,GO:0005506	AT5G25140.1	CYP71B13	cytochrome P450, family 71, subfamily B, polypeptide 13
	Zpz_sc00101.1.g00080.1	LOC_Os03g63310.1	PF00067	GO:0055114,GO:0020037,GO:0016705,GO:0005506	AT3G26330.1	CYP71B37	cytochrome P450, family 71, subfamily B, polypeptide 37
	Zpz_sc01124.1.g00180.1	LOC_Os06g22340.1	PF00067	GO:0055114,GO:0020037,GO:0016705,GO:0005506	AT1G64940.1	CYP89A6	cytochrome P450, family 87, subfamily A, polypeptide 6
	Zpz_sc00118.1.g00130.1	LOC_Os01g27890.1	PF00067	GO:0055114,GO:0020037,GO:0016705,GO:0005506	AT3G26230.1	CYP71B24	cytochrome P450, family 71, subfamily B, polypeptide 24
	Zpz_sc02225.1.g00050.1	LOC_Os01g24780.1	PF00067	GO:0055114,GO:0020037,GO:0016705,GO:0005506	AT2G46950.1	CYP709B2	cytochrome P450, family 709, subfamily B, polypeptide 2
	Zpz_sc03133.1.g00010.1	LOC_Os01g60450.1	PF00067	GO:0055114,GO:0020037,GO:0016705,GO:0005506	AT2G30490.1	ATC4H,C4H,CYP73A5,REF3	cinnamate-4-hydroxylase
	Zpz_sc00002.1.g00310.1	LOC_Os03g25150.1	PF00067	GO:0055114,GO:0020037,GO:0016705,GO:0005506	AT5G07990.1	CYP75B1,D501,TT7	Cytochrome P450 superfamily protein
	Zpz_sc06300.1.g00010.1	LOC_Os02g02000.1	PF00067	GO:0055114,GO:0020037,GO:0016705,GO:0005506	AT4G15440.1	CYP74B2,HPL1	hydroperoxide lyase 1
	Zpz_sc01379.1.g00010.1	LOC_Os06g43420.1	PF00067	GO:0055114,GO:0020037,GO:0016705,GO:0005506	AT5G57260.1	CYP71B10	cytochrome P450, family 71, subfamily B, polypeptide 10
	Zpz_sc00031.1.g00350.1	LOC_Os10g23180.1	PF00067	GO:0055114,GO:0020037,GO:0016705,GO:0005506	AT2G32440.2	ATKAO2,CYP88A4,KAO2	ent-kaurenoic acid hydroxylase 2
	Zpz_sc02225.1.g00010.1	LOC_Os07g44140.1	PF00067	GO:0055114,GO:0020037,GO:0016705,GO:0005506	AT2G46950.1	CYP709B2	cytochrome P450, family 709, subfamily B, polypeptide 2
	Zpz_sc04335.1.g00020.1	LOC_Os01g10040.1	PF00067	GO:0055114,GO:0020037,GO:0016705,GO:0005506	AT3G13730.1	CYP90D1	cytochrome P450, family 90, subfamily D, polypeptide 1
	Zpz_sc01733.1.g00120.1	LOC_Os03g12660.1	PF00067	GO:0055114,GO:0020037,GO:0016705,GO:0005506	AT3G50660.1	CLM,CYP90B1,DWF4,PSC1,SAV1,SNP2	Cytochrome P450 superfamily protein
	Zpz_sc00122.1.g00080.1	LOC_Os07g23570.1	PF00067	GO:0055114,GO:0020037,GO:0016705,GO:0005506	AT2G46950.1	CYP709B2	cytochrome P450, family 709, subfamily B, polypeptide 2
	Zpz_sc00053.1.g00550.1	LOC_Os07g26870.1	PF00067	GO:0055114,GO:0020037,GO:0016705,GO:0005506	AT1G64940.1	CYP89A6	cytochrome P450, family 87, subfamily A, polypeptide 6
	Zpz_sc00086.1.g00370.1	LOC_Os05g08850.1	PF00067	GO:0055114,GO:0020037,GO:0016705,GO:0005506	AT2G21910.1	CYP96A5	cytochrome P450, family 96, subfamily A, polypeptide 5
	Zpz_sc00065.1.g00270.1	LOC_Os02g30080.1	PF00067	GO:0055114,GO:0020037,GO:0016705,GO:0005506	AT4G37360.1	CYP81D2	cytochrome P450, family 81, subfamily D, polypeptide 2
	Zpz_sc03411.1.g00020.1	LOC_Os01g43740.1	PF00067	GO:0055114,GO:0020037,GO:0016705,GO:0005506	AT3G14660.1	CYP72A13	cytochrome P450, family 72, subfamily A, polypeptide 13
	Zpz_sc01171.1.g00020.1	LOC_Os08g01510.1	PF00067	GO:0055114,GO:0020037,GO:0016705,GO:0005506	AT3G48280.1	CYP71A25	cytochrome P450, family 71, subfamily A, polypeptide 25
	Zpz_sc00965.1.g00010.1	LOC_Os01g10040.1	PF00067	GO:0055114,GO:0020037,GO:0016705,GO:0005506	AT3G13730.1	CYP90D1	cytochrome P450, family 90, subfamily D, polypeptide 1
	Zpz_sc00080.1.g00150.1	LOC_Os06g22020.1	PF00067	GO:0055114,GO:0020037,GO:0016705,GO:0005506	AT3G48310.1	CYP71A22	cytochrome P450, family 71, subfamily A, polypeptide 22
	Zpz_sc04223.1.g00060.1	LOC_Os04g40470.1	PF00067	GO:0055114,GO:0020037,GO:0016705,GO:0005506	AT3G26310.1	CYP71B35	cytochrome P450, family 71, subfamily B, polypeptide 35
	Zpz_sc01810.1.g00060.1	LOC_Os02g30080.1	PF00067	GO:0055114,GO:0020037,GO:0016705,GO:0005506	AT4G37360.1	CYP81D2	cytochrome P450, family 81, subfamily D, polypeptide 2
	Zpz_sc00869.1.g00190.1	LOC_Os10g36848.1	PF00067	GO:0055114,GO:0020037,GO:0016705,GO:0005506	AT4G36220.1	CYP84A1,FAH1	ferulic acid 5-hydroxylase 1
	Zpz_sc03002.1.g00040.1	LOC_Os01g43851.1	PF00067	GO:0055114,GO:0020037,GO:0016705,GO:0005506	AT3G14680.1	CYP72A14	cytochrome P450, family 72, subfamily A, polypeptide 14
	Zpz_sc03002.1.g00030.1	LOC_Os01g43851.1	PF00067	GO:0055114,GO:0020037,GO:0016705,GO:0005506	AT3G14680.1	CYP72A14	cytochrome P450, family 72, subfamily A, polypeptide 14
	Zpz_sc01938.1.g00080.1	LOC_Os01g59020.1	PF00067	GO:0055114,GO:0020037,GO:0016705,GO:0005506	AT3G56630.1	CYP94D2	cytochrome P450, family 94, subfamily D, polypeptide 2
	Zpz_sc00134.1.g00740.1	LOC_Os03g14560.1	PF00067	GO:0055114,GO:0020037,GO:0016705,GO:0005506	AT2G45560.1	CYP76C1	cytochrome P450, family 76, subfamily C, polypeptide 1
	Zpz_sc00002.1.g00320.1	LOC_Os03g25150.1	PF00067	GO:0055114,GO:0020037,GO:0016705,GO:0005506	AT5G07990.1	CYP75B1,D501,TT7	Cytochrome P450 superfamily protein
	Zpz_sc00673.1.g00130.1	LOC_Os06g22340.1	PF00067	GO:0055114,GO:0020037,GO:0016705,GO:0005506	AT1G64940.1	CYP89A6	cytochrome P450, family 87, subfamily A, polypeptide 6
	Zpz_sc02343.1.g00070.1	LOC_Os03g45619.1	PF00067	GO:0055114,GO:0020037,GO:0016705,GO:0005506	AT1G12740.1	CYP87A2	cytochrome P450, family 87, subfamily A, polypeptide 2
	Zpz_sc00608.1.g00160.1	LOC_Os09g10340.1	PF00067	GO:0055114,GO:0020037,GO:0016705,GO:0005506	AT3G26330.1	CYP71B37	cytochrome P450, family 71, subfamily B, polypeptide 37
	Zpz_sc00192.1.g00210.1	LOC_Os02g29720.1	PF00067	GO:0055114,GO:0020037,GO:0016705,GO:0005506	AT5G25120.1	CYP71B11	ytochrome p450, family 71, subfamily B, polypeptide 11
	Zpz_sc01539.1.g00140.1	LOC_Os06g43384.1	PF00067	GO:0055114,GO:0020037,GO:0016705,GO:0005506	AT1G13110.1	CYP71B7	cytochrome P450, family 71 subfamily B, polypeptide 7
	Zpz_sc02734.1.g00020.1	LOC_Os08g01450.1	PF00067	GO:0055114,GO:0020037,GO:0016705,GO:0005506	AT3G48270.1	CYP71A26	cytochrome P450, family 71, subfamily A, polypeptide 26
	Zpz_sc03938.1.g00020.1	LOC_Os01g27890.1	PF00067	GO:0055114,GO:0020037,GO:0016705,GO:0005506	AT3G26230.1	CYP71B24	cytochrome P450, family 71, subfamily B, polypeptide 24
	Zpz_sc00594.1.g00080.1	LOC_Os02g09310.1	PF00067	GO:0055114,GO:0020037,GO:0016705,GO:0005506	AT1G13080.1	CYP71B2	cytochrome P450, family 71, subfamily B, polypeptide 2
	Zpz_sc00645.1.g00360.1	LOC_Os02g29720.1	PF00067	GO:0055114,GO:0020037,GO:0016705,GO:0005506	AT5G25120.1	CYP71B11	ytochrome p450, family 71, subfamily B, polypeptide 11
	Zpz_sc00416.1.g00040.1	LOC_Os02g09310.1	PF00067	GO:0055114,GO:0020037,GO:0016705,GO:0005506	AT1G13080.1	CYP71B2	cytochrome P450, family 71, subfamily B, polypeptide 2
	Zpz_sc03059.1.g00010.1	LOC_Os08g39694.1	PF00067	GO:0055114,GO:0020037,GO:0016705,GO:0005506	AT2G45570.1	CYP76C2	cytochrome P450, family 76, subfamily C, polypeptide 2
	Zpz_sc00192.1.g00200.1	LOC_Os03g14560.1	PF00067	GO:0055114,GO:0020037,GO:0016705,GO:0005506	AT2G45560.1	CYP76C1	cytochrome P450, family 76, subfamily C, polypeptide 1
	Zpz_sc01135.1.g00050.1	LOC_Os01g24780.1	PF00067	GO:0055114,GO:0020037,GO:0016705,GO:0005506	AT2G46950.1	CYP709B2	cytochrome P450, family 709, subfamily B, polypeptide 2
	Zpz_sc00010.1.g00280.1	LOC_Os10g08319.1	PF00067	GO:0055114,GO:0020037,GO:0016705,GO:0005506	AT2G45580.1	CYP76C3	cytochrome P450, family 76, subfamily C, polypeptide 3
	Zpz_sc01470.1.g00040.1	LOC_Os08g39730.1	PF00067	GO:0055114,GO:0020037,GO:0016705,GO:0005506	AT2G45550.1	CYP76C4	cytochrome P450, family 76, subfamily C, polypeptide 4
	Zpz_sc00012.1.g00230.1	LOC_Os08g39730.1	PF00067	GO:0055114,GO:0020037,GO:0016705,GO:0005506	AT2G45550.1	CYP76C4	cytochrome P450, family 76, subfamily C, polypeptide 4
	Zpz_sc00448.1.g00320.1	LOC_Os02g30090.1	PF00067	GO:0055114,GO:0020037,GO:0016705,GO:0005506	AT4G37320.1	CYP81D5	cytochrome P450, family 81, subfamily D, polypeptide 5
	Zpz_sc04328.1.g00020.1	LOC_Os10g30380.1	PF00067	GO:0055114,GO:0020037,GO:0016705,GO:0005506	AT5G25140.1	CYP71B13	cytochrome P450, family 71, subfamily B, polypeptide 13
	Zpz_sc00654.1.g00260.1	LOC_Os08g05620.1	PF00067	GO:0055114,GO:0020037,GO:0016705,GO:0005506	AT1G64940.1	CYP89A6	cytochrome P450, family 87, subfamily A, polypeptide 6
	Zpz_sc00673.1.g00170.1	LOC_Os08g05620.1	PF00067	GO:0055114,GO:0020037,GO:0016705,GO:0005506	AT1G64940.1	CYP89A6	cytochrome P450, family 87, subfamily A, polypeptide 6
	Zpz_sc00165.1.g00390.1	LOC_Os06g03930.1	PF00067	GO:0055114,GO:0020037,GO:0016705,GO:0005506	AT2G45510.1	CYP704A2	cytochrome P450, family 704, subfamily A, polypeptide 2
	Zpz_sc01592.1.g00150.1	LOC_Os10g37100.1	PF00067	GO:0055114,GO:0020037,GO:0016705,GO:0005506	AT1G64940.1	CYP89A6	cytochrome P450, family 87, subfamily A, polypeptide 6
	Zpz_sc00166.1.g00040.1	LOC_Os10g30380.1	PF00067	GO:0055114,GO:0020037,GO:0016705,GO:0005506	AT5G25140.1	CYP71B13	cytochrome P450, family 71, subfamily B, polypeptide 13
	Zpz_sc05702.1.g00020.1	LOC_Os08g39730.1	PF00067	GO:0055114,GO:0020037,GO:0016705,GO:0005506	AT2G45550.1	CYP76C4	cytochrome P450, family 76, subfamily C, polypeptide 4
	Zpz_sc03676.1.g00030.1	LOC_Os09g10340.1	PF00067	GO:0055114,GO:0020037,GO:0016705,GO:0005506	AT3G26330.1	CYP71B37	cytochrome P450, family 71, subfamily B, polypeptide 37
	Zpz_sc00399.1.g00300.1	LOC_Os01g08800.1	PF00067	GO:0055114,GO:0020037,GO:0016705,GO:0005506	AT4G39490.1	CYP96A10	cytochrome P450, family 96, subfamily A, polypeptide 10
	Zpz_sc01481.1.g00080.1	LOC_Os09g10340.1	PF00067	GO:0055114,GO:0020037,GO:0016705,GO:0005506	AT3G26330.1	CYP71B37	cytochrome P450, family 71, subfamily B, polypeptide 37
	Zpz_sc02602.1.g00030.1	LOC_Os01g08800.1	PF00067	GO:0055114,GO:0020037,GO:0016705,GO:0005506	AT4G39490.1	CYP96A10	cytochrome P450, family 96, subfamily A, polypeptide 10
	Zpz_sc01539.1.g00130.1	LOC_Os06g43384.1	PF00067	GO:0055114,GO:0020037,GO:0016705,GO:0005506	AT1G13110.1	CYP71B7	cytochrome P450, family 71 subfamily B, polypeptide 7
	Zpz_sc01470.1.g00050.1	LOC_Os08g39730.1	PF00067	GO:0055114,GO:0020037,GO:0016705,GO:0005506	AT2G45550.1	CYP76C4	cytochrome P450, family 76, subfamily C, polypeptide 4
	Zpz_sc01470.1.g00070.1	LOC_Os08g39730.1	PF00067	GO:0055114,GO:0020037,GO:0016705,GO:0005506	AT2G45550.1	CYP76C4	cytochrome P450, family 76, subfamily C, polypeptide 4
	Zpz_sc03851.1.g00050.1	LOC_Os06g43384.1	PF00067	GO:0055114,GO:0020037,GO:0016705,GO:0005506	AT1G13110.1	CYP71B7	cytochrome P450, family 71 subfamily B, polypeptide 7
	Zpz_sc05702.1.g00010.1	LOC_Os08g39730.1	PF00067	GO:0055114,GO:0020037,GO:0016705,GO:0005506	AT2G45550.1	CYP76C4	cytochrome P450, family 76, subfamily C, polypeptide 4
	Zpz_sc00903.1.g00100.1	LOC_Os10g38110.1	PF00067	GO:0055114,GO:0020037,GO:0016705,GO:0005506	AT2G45510.1	CYP704A2	cytochrome P450, family 704, subfamily A, polypeptide 2
	Zpz_sc02736.1.g00010.1	LOC_Os05g34380.1	PF00067	GO:0055114,GO:0020037,GO:0016705,GO:0005506	AT1G11680.1	CYP51,CYP51A2,CYP51G1,EMB1738	CYTOCHROME P450 51G1
	Zpz_sc00223.1.g00080.1	LOC_Os08g39730.1	PF00067	GO:0055114,GO:0020037,GO:0016705,GO:0005506	AT2G45550.1	CYP76C4	cytochrome P450, family 76, subfamily C, polypeptide 4
	Zpz_sc01778.1.g00060.1	LOC_Os06g43384.1	PF00067	GO:0055114,GO:0020037,GO:0016705,GO:0005506	AT1G13110.1	CYP71B7	cytochrome P450, family 71 subfamily B, polypeptide 7
	Zpz_sc03212.1.g00060.1	LOC_Os05g34380.1	PF00067	GO:0055114,GO:0020037,GO:0016705,GO:0005506	AT1G11680.1	CYP51,CYP51A2,CYP51G1,EMB1738	CYTOCHROME P450 51G1
	Zpz_sc01488.1.g00160.1	LOC_Os03g14560.1	PF00067	GO:0055114,GO:0020037,GO:0016705,GO:0005506	AT2G45560.1	CYP76C1	cytochrome P450, family 76, subfamily C, polypeptide 1
	Zpz_sc01470.1.g00060.1	LOC_Os08g39730.1	PF00067	GO:0055114,GO:0020037,GO:0016705,GO:0005506	AT2G45550.1	CYP76C4	cytochrome P450, family 76, subfamily C, polypeptide 4
	Zpz_sc02697.1.g00010.1	LOC_Os11g29290.1	PF00067	GO:0055114,GO:0020037,GO:0016705,GO:0005506	AT3G48520.1	CYP94B3	cytochrome P450, family 94, subfamily B, polypeptide 3
	Zpz_sc00869.1.g00200.1	LOC_Os10g36848.1	PF00067	GO:0055114,GO:0020037,GO:0016705,GO:0005506	AT4G36220.1	CYP84A1,FAH1	ferulic acid 5-hydroxylase 1
	Zpz_sc01470.1.g00030.1	LOC_Os08g39730.1	PF00067	GO:0055114,GO:0020037,GO:0016705,GO:0005506	AT2G45550.1	CYP76C4	cytochrome P450, family 76, subfamily C, polypeptide 4
	Zpz_sc03403.1.g00010.1	LOC_Os08g01450.1	PF00067	GO:0055114,GO:0020037,GO:0016705,GO:0005506	AT3G48270.1	CYP71A26	cytochrome P450, family 71, subfamily A, polypeptide 26
	Zpz_sc00030.1.g00990.1	LOC_Os01g43844.1	PF00067	GO:0055114,GO:0020037,GO:0016705,GO:0005506	AT3G14690.1	CYP72A15	cytochrome P450, family 72, subfamily A, polypeptide 15
	Zpz_sc01744.1.g00010.1	LOC_Os01g43774.1	PF00067	GO:0055114,GO:0020037,GO:0016705,GO:0005506	AT3G14690.1	CYP72A15	cytochrome P450, family 72, subfamily A, polypeptide 15
	Zpz_sc00871.1.g00040.1	LOC_Os08g01520.1	PF00067	GO:0055114,GO:0020037,GO:0016705,GO:0005506	AT3G48280.1	CYP71A25	cytochrome P450, family 71, subfamily A, polypeptide 25
	Zpz_sc01349.1.g00080.1	LOC_Os03g14420.1	PF00067	GO:0055114,GO:0020037,GO:0016705,GO:0005506	AT2G45550.1	CYP76C4	cytochrome P450, family 76, subfamily C, polypeptide 4
	Zpz_sc00483.1.g00370.1	LOC_Os02g57290.1	PF00067	GO:0055114,GO:0020037,GO:0016705,GO:0005506	AT1G31800.1	CYP97A3,LUT5	cytochrome P450, family 97, subfamily A, polypeptide 3
	Zpz_sc00165.1.g00350.1	LOC_Os06g03930.1	PF00067	GO:0055114,GO:0020037,GO:0016705,GO:0005506	AT2G45510.1	CYP704A2	cytochrome P450, family 704, subfamily A, polypeptide 2
	Zpz_sc01573.1.g00010.1	LOC_Os03g39650.1	PF00067	GO:0055114,GO:0020037,GO:0016705,GO:0005506	AT3G26300.1	CYP71B34	cytochrome P450, family 71, subfamily B, polypeptide 34
	Zpz_sc01008.1.g00140.1	LOC_Os09g28390.1	PF00067	GO:0055114,GO:0020037,GO:0016705,GO:0005506	AT3G19270.1	CYP707A4	cytochrome P450, family 707, subfamily A, polypeptide 4
	Zpz_sc01939.1.g00060.1	LOC_Os03g45619.1	PF00067	GO:0055114,GO:0020037,GO:0016705,GO:0005506	AT1G12740.1	CYP87A2	cytochrome P450, family 87, subfamily A, polypeptide 2
	Zpz_sc00094.1.g00210.1	LOC_Os01g72740.1	PF00067	GO:0055114,GO:0020037,GO:0016705,GO:0005506	AT5G25120.1	CYP71B11	ytochrome p450, family 71, subfamily B, polypeptide 11
	Zpz_sc02607.1.g00060.1	LOC_Os03g14560.1	PF00067	GO:0055114,GO:0020037,GO:0016705,GO:0005506	AT2G45560.1	CYP76C1	cytochrome P450, family 76, subfamily C, polypeptide 1
	Zpz_sc03851.1.g00010.1	LOC_Os06g43370.1	PF00067	GO:0055114,GO:0020037,GO:0016705,GO:0005506	AT5G24950.1	CYP71A15	cytochrome P450, family 71, subfamily A, polypeptide 15
	Zpz_sc04514.1.g00010.1	LOC_Os06g30500.1	PF00067	GO:0055114,GO:0020037,GO:0016705,GO:0005506	AT2G24180.1	CYP71B6	cytochrome p450 71b6
	Zpz_sc00372.1.g00040.1	LOC_Os05g01120.1	PF00067	GO:0055114,GO:0020037,GO:0016705,GO:0005506	AT1G19630.1	CYP722A1	cytochrome P450, family 722, subfamily A, polypeptide 1
	Zpz_sc00959.1.g00050.1	LOC_Os03g37290.1	PF00067	GO:0055114,GO:0020037,GO:0016705,GO:0005506	AT2G22330.1	CYP79B3	cytochrome P450, family 79, subfamily B, polypeptide 3
	Zpz_sc03411.1.g00010.1	LOC_Os01g43740.1	PF00067	GO:0055114,GO:0020037,GO:0016705,GO:0005506	AT3G14660.1	CYP72A13	cytochrome P450, family 72, subfamily A, polypeptide 13
	Zpz_sc00083.1.g00330.1	LOC_Os04g08828.1	PF00067	GO:0055114,GO:0020037,GO:0016705,GO:0005506	AT4G39950.1	CYP79B2	cytochrome P450, family 79, subfamily B, polypeptide 2
	Zpz_sc00898.1.g00110.1	LOC_Os11g29720.1	PF00067	GO:0055114,GO:0020037,GO:0016705,GO:0005506	AT1G74110.1	CYP78A10	cytochrome P450, family 78, subfamily A, polypeptide 10
	Zpz_sc02771.1.g00090.1	LOC_Os01g43844.1	PF00067	GO:0055114,GO:0020037,GO:0016705,GO:0005506	AT3G14690.1	CYP72A15	cytochrome P450, family 72, subfamily A, polypeptide 15
	Zpz_sc03851.1.g00040.1	LOC_Os06g43320.1	PF00067	GO:0055114,GO:0020037,GO:0016705,GO:0005506	AT3G26280.1	CYP71B4	cytochrome P450, family 71, subfamily B, polypeptide 4
	Zpz_sc00048.1.g00560.1	LOC_Os06g30500.1	PF00067	GO:0055114,GO:0020037,GO:0016705,GO:0005506	AT2G24180.1	CYP71B6	cytochrome p450 71b6
	Zpz_sc00808.1.g00120.1	LOC_Os02g30090.1	PF00067	GO:0055114,GO:0020037,GO:0016705,GO:0005506	AT4G37320.1	CYP81D5	cytochrome P450, family 81, subfamily D, polypeptide 5
	Zpz_sc00168.1.g00040.1	LOC_Os02g47470.1	PF00067	GO:0055114,GO:0020037,GO:0016705,GO:0005506	AT4G19230.1	CYP707A1	cytochrome P450, family 707, subfamily A, polypeptide 1
	Zpz_sc00034.1.g00600.1	LOC_Os07g26870.1	PF00067	GO:0055114,GO:0020037,GO:0016705,GO:0005506	AT1G64940.1	CYP89A6	cytochrome P450, family 87, subfamily A, polypeptide 6
	Zpz_sc00065.1.g00260.1	LOC_Os02g30090.1	PF00067	GO:0055114,GO:0020037,GO:0016705,GO:0005506	AT4G37320.1	CYP81D5	cytochrome P450, family 81, subfamily D, polypeptide 5
	Zpz_sc01135.1.g00110.1	LOC_Os03g25490.1	PF00067	GO:0055114,GO:0020037,GO:0016705,GO:0005506	AT2G46960.1	CYP709B1	cytochrome P450, family 709, subfamily B, polypeptide 1
	Zpz_sc03978.1.g00010.1	LOC_Os03g14400.1	PF00067	GO:0055114,GO:0020037,GO:0016705,GO:0005506	AT2G45560.1	CYP76C1	cytochrome P450, family 76, subfamily C, polypeptide 1
	Zpz_sc00871.1.g00050.1	LOC_Os06g22020.1	PF00067	GO:0055114,GO:0020037,GO:0016705,GO:0005506	AT3G48310.1	CYP71A22	cytochrome P450, family 71, subfamily A, polypeptide 22
	Zpz_sc07015.1.g00010.1	LOC_Os09g26960.1	PF00067	GO:0055114,GO:0020037,GO:0016705,GO:0005506	AT5G07990.1	CYP75B1,D501,TT7	Cytochrome P450 superfamily protein
	Zpz_sc00089.1.g00340.1	LOC_Os09g26960.1	PF00067	GO:0055114,GO:0020037,GO:0016705,GO:0005506	AT5G07990.1	CYP75B1,D501,TT7	Cytochrome P450 superfamily protein
	Zpz_sc01714.1.g00130.1	LOC_Os03g45619.1	PF00067	GO:0055114,GO:0020037,GO:0016705,GO:0005506	AT1G12740.1	CYP87A2	cytochrome P450, family 87, subfamily A, polypeptide 2
	Zpz_sc00753.1.g00050.1	LOC_Os10g26340.1	PF00067	GO:0055114,GO:0020037,GO:0016705,GO:0005506	AT5G09970.1	CYP78A7	cytochrome P450, family 78, subfamily A, polypeptide 7
	Zpz_sc00594.1.g00070.1	LOC_Os06g43520.1	PF00067	GO:0055114,GO:0020037,GO:0016705,GO:0005506	AT3G48310.1	CYP71A22	cytochrome P450, family 71, subfamily A, polypeptide 22
	Zpz_sc03003.1.g00040.1	LOC_Os01g43710.1	PF00067	GO:0055114,GO:0020037,GO:0016705,GO:0005506	AT3G14690.1	CYP72A15	cytochrome P450, family 72, subfamily A, polypeptide 15
	Zpz_sc05956.1.g00010.1	LOC_Os02g30100.1	PF00067	GO:0055114,GO:0020037,GO:0016705,GO:0005506	AT4G37320.1	CYP81D5	cytochrome P450, family 81, subfamily D, polypeptide 5
	Zpz_sc00854.1.g00360.1	LOC_Os08g43440.1	PF00067	GO:0055114,GO:0020037,GO:0016705,GO:0005506	AT4G12320.1	CYP706A6	cytochrome P450, family 706, subfamily A, polypeptide 6
	Zpz_sc00168.1.g00660.1	LOC_Os03g63310.1	PF00067	GO:0055114,GO:0020037,GO:0016705,GO:0005506	AT3G26330.1	CYP71B37	cytochrome P450, family 71, subfamily B, polypeptide 37
	Zpz_sc02125.1.g00010.1	LOC_Os03g14400.1	PF00067	GO:0055114,GO:0020037,GO:0016705,GO:0005506	AT2G45560.1	CYP76C1	cytochrome P450, family 76, subfamily C, polypeptide 1
	Zpz_sc00645.1.g00350.1	LOC_Os03g14560.1	PF00067	GO:0055114,GO:0020037,GO:0016705,GO:0005506	AT2G45560.1	CYP76C1	cytochrome P450, family 76, subfamily C, polypeptide 1
	Zpz_sc02738.1.g00060.1	LOC_Os06g43410.1	PF00067	GO:0055114,GO:0020037,GO:0016705,GO:0005506	AT2G30770.1	CYP71A13	cytochrome P450, family 71, subfamily A, polypeptide 13
	Zpz_sc02716.1.g00030.1	LOC_Os03g12500.1	PF00067	GO:0055114,GO:0020037,GO:0016705,GO:0005506	AT5G42650.1	AOS,CYP74A,DDE2	allene oxide synthase
	Zpz_sc00609.1.g00220.1	LOC_Os03g55240.1	PF00067	GO:0055114,GO:0020037,GO:0016705,GO:0005506	AT4G37320.1	CYP81D5	cytochrome P450, family 81, subfamily D, polypeptide 5
	Zpz_sc04223.1.g00050.1	LOC_Os04g40470.1	PF00067	GO:0055114,GO:0020037,GO:0016705,GO:0005506	AT3G26310.1	CYP71B35	cytochrome P450, family 71, subfamily B, polypeptide 35
	Zpz_sc04514.1.g00020.1	LOC_Os06g30500.1	PF00067	GO:0055114,GO:0020037,GO:0016705,GO:0005506	AT2G24180.1	CYP71B6	cytochrome p450 71b6
	Zpz_sc03851.1.g00030.1	LOC_Os06g43370.1	PF00067	GO:0055114,GO:0020037,GO:0016705,GO:0005506	AT5G24950.1	CYP71A15	cytochrome P450, family 71, subfamily A, polypeptide 15
	Zpz_sc00101.1.g00100.1	LOC_Os03g63310.1	PF00067	GO:0055114,GO:0020037,GO:0016705,GO:0005506	AT3G26330.1	CYP71B37	cytochrome P450, family 71, subfamily B, polypeptide 37
	Zpz_sc02734.1.g00030.1	LOC_Os08g01450.1	PF00067	GO:0055114,GO:0020037,GO:0016705,GO:0005506	AT3G48270.1	CYP71A26	cytochrome P450, family 71, subfamily A, polypeptide 26
	Zpz_sc03944.1.g00060.1	LOC_Os01g12740.1	PF00067	GO:0055114,GO:0020037,GO:0016705,GO:0005506	AT3G48290.1	CYP71A24	cytochrome P450, family 71, subfamily A, polypeptide 24
	Zpz_sc07565.1.g00020.1	LOC_Os03g55240.1	PF00067	GO:0055114,GO:0020037,GO:0016705,GO:0005506	AT4G37320.1	CYP81D5	cytochrome P450, family 81, subfamily D, polypeptide 5
	Zpz_sc00608.1.g00150.1	LOC_Os09g10340.1	PF00067	GO:0055114,GO:0020037,GO:0016705,GO:0005506	AT3G26330.1	CYP71B37	cytochrome P450, family 71, subfamily B, polypeptide 37
	Zpz_sc04068.1.g00010.1	LOC_Os04g48170.1	PF00067	GO:0055114,GO:0020037,GO:0016705,GO:0005506	AT1G12740.1	CYP87A2	cytochrome P450, family 87, subfamily A, polypeptide 2
	Zpz_sc02348.1.g00050.1	LOC_Os01g29150.1	PF00067	GO:0055114,GO:0020037,GO:0016705,GO:0005506	AT2G26710.1	BAS1,CYP72B1,CYP734A1	Cytochrome P450 superfamily protein
	Zpz_sc03594.1.g00050.1	LOC_Os01g08800.1	PF00067	GO:0055114,GO:0020037,GO:0016705,GO:0005506	AT4G39490.1	CYP96A10	cytochrome P450, family 96, subfamily A, polypeptide 10
	Zpz_sc00147.1.g00170.1	LOC_Os10g08319.1	PF00067	GO:0055114,GO:0020037,GO:0016705,GO:0005506	AT2G45580.1	CYP76C3	cytochrome P450, family 76, subfamily C, polypeptide 3
	Zpz_sc01588.1.g00010.1	LOC_Os11g29290.1	PF00067	GO:0055114,GO:0020037,GO:0016705,GO:0005506	AT3G48520.1	CYP94B3	cytochrome P450, family 94, subfamily B, polypeptide 3
	Zpz_sc01778.1.g00040.1	LOC_Os06g43370.1	PF00067	GO:0055114,GO:0020037,GO:0016705,GO:0005506	AT5G24950.1	CYP71A15	cytochrome P450, family 71, subfamily A, polypeptide 15
	Zpz_sc00297.1.g00110.1	LOC_Os10g36848.1	PF00067	GO:0055114,GO:0020037,GO:0016705,GO:0005506	AT4G36220.1	CYP84A1,FAH1	ferulic acid 5-hydroxylase 1
	Zpz_sc05363.1.g00020.1	LOC_Os01g12760.1	PF00067	GO:0055114,GO:0020037,GO:0016705,GO:0005506	AT3G48280.1	CYP71A25	cytochrome P450, family 71, subfamily A, polypeptide 25
	Zpz_sc01889.1.g00040.1	LOC_Os10g09160.1	PF00067	GO:0055114,GO:0020037,GO:0016705,GO:0005506	AT3G26330.1	CYP71B37	cytochrome P450, family 71, subfamily B, polypeptide 37
	Zpz_sc02289.1.g00040.1	LOC_Os01g12740.1	PF00067	GO:0055114,GO:0020037,GO:0016705,GO:0005506	AT3G48290.1	CYP71A24	cytochrome P450, family 71, subfamily A, polypeptide 24
	Zpz_sc01839.1.g00010.1	LOC_Os05g43910.1	PF00067	GO:0055114,GO:0020037,GO:0016705,GO:0005506	AT3G48280.1	CYP71A25	cytochrome P450, family 71, subfamily A, polypeptide 25
	Zpz_sc00192.1.g00220.1	LOC_Os03g14400.1	PF00067	GO:0055114,GO:0020037,GO:0016705,GO:0005506	AT2G45560.1	CYP76C1	cytochrome P450, family 76, subfamily C, polypeptide 1
	Zpz_sc00515.1.g00020.1	LOC_Os07g44140.1	PF00067	GO:0055114,GO:0020037,GO:0016705,GO:0005506	AT2G46950.1	CYP709B2	cytochrome P450, family 709, subfamily B, polypeptide 2
	Zpz_sc01026.1.g00010.1	LOC_Os01g12770.1	PF00067	GO:0055114,GO:0020037,GO:0016705,GO:0005506	AT3G48270.1	CYP71A26	cytochrome P450, family 71, subfamily A, polypeptide 26
