# Supplementary material for: Comparative genomics reveals the molecular mechanism of salt adaptation for zoysiagrasses
Source: BMC Plant Biol. 2022 Jul 21;22:355. doi: 10.1186/s12870-022-03752-0 (PMC9306052; doi:10.1186/s12870-022-03752-0)
Supplement: Supplementary file 12 — Additional file 12. [file 12870_2022_3752_MOESM12_ESM.xlsx]

## Sheet: Table S8
Additional file 12: Table S8. Top 10 GO categories (biological process and molecular function) displaying the highest Ka/Ks ratios among Z. japonica, Z. matrella and Z. pacifica.
GO categories within biological function		P value	Number of orthologs between Z. japonica and Z. mtrella	Ka/Ks	Number of orthologs between Z. japonica and Z. pacifica	Ka/Ks	Number of orthologs between Z. mtrella and Z. pacifica	Ka/Ks
GO:0009451	RNA modification	6.9e-05	31	0.635897	35	0.593397	28	0.654439
GO:0006281	DNA repair	0.01332	21	0.609138	29	0.600486	24	0.643667
GO:0006351	transcription, DNA-templated	0.00158	15	0.58984	20	0.50155	15	0.469207
GO:0045893	positive regulation of transcription, DNA-dependent	0.00373	31	0.497613	44	0.438141	35	0.503237
GO:0009733	response to auxin	0.02488	25	0.469356	32	0.407766	28	0.398189
GO:0006355	regulation of transcription, DNA-templated	0.00498	105	0.454085	132	0.4368	97	0.467299
GO:0009611	response to wounding	0.03147	22	0.425027	24	0.473254	17	0.537753
GO:0009734	auxin-activated signaling pathway	0.02726	35	0.412946	40	0.41589	25	0.487804
GO:0045892	negative regulation of transcription, DNA-templated	0.00013	25	0.39676	30	0.40084	27	0.436952
GO:0009651	response to salt stress	0.02819	48	0.394594	53	0.343349	41	0.384012
GO categories within molecular function		P value	Number of orthologs between Z. japonica and Z. mtrella	Ka/Ks	Number of orthologs between Z. japonica and Z. pacifica	Ka/Ks	Number of orthologs between Z. mtrella and Z. pacifica	Ka/Ks
GO:0003729	mRNA binding	0.02046	29	0.603752	34	0.495059	24	0.471838
GO:0003723	RNA binding	0.00564	106	0.577692	138	0.549138	111	0.493011
GO:0031072	heat shock protein binding	0.00485	12	0.525433	17	0.5367	8	0.481762
GO:0003684	damaged DNA binding	0.00286	10	0.49674	10	0.62952	11	0.660991
GO:0003677	DNA binding	2.9e-06	218	0.484558	287	0.48302	229	0.501881
GO:0043565	sequence-specific DNA binding	0.00779	108	0.438409	130	0.413956	91	0.487653
GO:0003700	DNA binding transcription factor activity	0.00021	172	0.42768	228	0.409213	162	0.46106
GO:0051082	unfolded protein binding	0.03142	30	0.41259	37	0.488538	23	0.483791
GO:0046982	protein heterodimerization activity	0.00373	24	0.404342	32	0.387978	24	0.420796
GO:0004185	serine-type carboxypeptidase activity	0.03446	10	0.37444	13	0.323177	12	0.243908
