# Supplementary material for: Comparative genomics reveals the molecular mechanism of salt adaptation for zoysiagrasses
Source: BMC Plant Biol. 2022 Jul 21;22:355. doi: 10.1186/s12870-022-03752-0 (PMC9306052; doi:10.1186/s12870-022-03752-0)
Supplement: Supplementary file 13 — Additional file 13. [file 12870_2022_3752_MOESM13_ESM.xlsx]

## Sheet: Table S9
Additional file 13: Table S9. Positively selected genes (PSGs) identified in the ancestral lineage for three zoysiagrass.
Z. japonica	Z. mtrella	Z. pacifica	A. thaliana	Annotation	P-value
Zjn_sc00001.1.g00090.1	Zmw_sc02417.1.g00070.1	Zpz_sc00426.1.g00090.1	AT5G13610.1	Protein of unknown function (DUF155)	6.55294e-12
Zjn_sc00001.1.g01030.1	Zmw_sc07610.1.g00020.1	Zpz_sc00181.1.g00560.1	AT3G06810.1	acyl-CoA dehydrogenase-related	1.37001e-06
Zjn_sc00001.1.g13070.1	Zmw_sc06237.1.g00030.1	Zpz_sc00101.1.g00190.1	AT3G26782.1	Tetratricopeptide repeat (TPR)-like superfamily protein	0.0100188
Zjn_sc00002.1.g04570.1	Zmw_sc01116.1.g00170.1	Zpz_sc00001.1.g03320.1	AT1G55350.1	calpain-type cysteine protease family	2.28821e-15
Zjn_sc00002.1.g10100.1	Zmw_sc00949.1.g00060.1	Zpz_sc00007.1.g01750.1	AT1G51405.1	myosin-related	0.0347058
Zjn_sc00002.1.g16710.1	Zmw_sc03702.1.g00050.1	Zpz_sc00591.1.g00020.1	AT5G51880.1	2-oxoglutarate (2OG) and Fe(II)-dependent oxygenase superfamily protein	0.0205574
Zjn_sc00002.1.g17150.1	Zmw_sc03559.1.g00030.1	Zpz_sc00077.1.g00410.1	AT4G01860.1	Transducin family protein / WD-40 repeat family protein	0.0287015
Zjn_sc00003.1.g03660.1	Zmw_sc08408.1.g00020.1	Zpz_sc00897.1.g00080.1	AT5G01310.1	APRATAXIN-like	4.98718e-08
Zjn_sc00003.1.g05870.1	Zmw_sc01431.1.g00210.1	Zpz_sc00264.1.g00360.1	AT1G77620.1	P-loop containing nucleoside triphosphate hydrolases superfamily protein	0.00335284
Zjn_sc00003.1.g08670.1	Zmw_sc02936.1.g00100.1	Zpz_sc00495.1.g00170.1	AT1G49880.1	Erv1/Alr family protein	4.15885e-06
Zjn_sc00003.1.g09030.1	Zmw_sc01805.1.g00060.1	Zpz_sc01657.1.g00140.1	AT3G17910.1	Surfeit locus 1 cytochrome c oxidase biogenesis protein	0.016847
Zjn_sc00003.1.g12160.1	Zmw_sc05264.1.g00050.1	Zpz_sc02291.1.g00100.1	AT3G21540.1	transducin family protein / WD-40 repeat family protein	1.15849e-05
Zjn_sc00003.1.g14860.1	Zmw_sc01547.1.g00130.1	Zpz_sc02686.1.g00010.1	AT1G01220.1	L-fucokinase/GDP-L-fucose pyrophosphorylase	0.0274983
Zjn_sc00004.1.g01060.1	Zmw_sc04060.1.g00040.1	Zpz_sc01829.1.g00070.1	AT1G48270.1	G-protein-coupled receptor 1	5.94806e-05
Zjn_sc00004.1.g04240.1	Zmw_sc03057.1.g00020.1	Zpz_sc00312.1.g00180.1	AT1G04020.2	breast cancer associated RING 1	2.38772e-06
Zjn_sc00006.1.g00270.1	Zmw_sc04053.1.g00060.1	Zpz_sc00529.1.g00030.1	AT3G26000.1	Ribonuclease inhibitor	0.0171919
Zjn_sc00006.1.g03440.1	Zmw_sc04803.1.g00020.1	Zpz_sc03659.1.g00040.1	AT5G09820.1	Plastid-lipid associated protein PAP / fibrillin family protein	0.0154358
Zjn_sc00006.1.g07780.1	Zmw_sc00056.1.g00180.1	Zpz_sc01050.1.g00020.1	AT1G19290.1	Pentatricopeptide repeat (PPR) superfamily protein	0.0494583
Zjn_sc00007.1.g00180.1	Zmw_sc01726.1.g00110.1	Zpz_sc02258.1.g00100.1	AT4G33540.1	metallo-beta-lactamase family protein	0.0120637
Zjn_sc00007.1.g02040.1	Zmw_sc03884.1.g00050.1	Zpz_sc00109.1.g00290.1	AT4G15850.1	RNA helicase 1	0.000522878
Zjn_sc00007.1.g02220.1	Zmw_sc01316.1.g00280.1	Zpz_sc00109.1.g00060.1	AT1G16180.1	Serinc-domain containing serine and sphingolipid biosynthesis protein	1.754e-10
Zjn_sc00007.1.g02230.1	Zmw_sc01316.1.g00270.1	Zpz_sc00109.1.g00050.1	AT2G24820.1	translocon at the inner envelope membrane of chloroplasts 55-II	0.00227061
Zjn_sc00008.1.g01220.1	Zmw_sc00924.1.g00320.1	Zpz_sc00764.1.g00210.1	AT5G01230.1	S-adenosyl-L-methionine-dependent methyltransferases superfamily protein	0.0055844
Zjn_sc00008.1.g02990.1	Zmw_sc01754.1.g00010.1	Zpz_sc00058.1.g00780.1	AT1G31160.1	HISTIDINE TRIAD NUCLEOTIDE-BINDING 2	0.000273922
Zjn_sc00008.1.g04170.1	Zmw_sc00846.1.g00290.1	Zpz_sc02800.1.g00050.1	AT2G41040.1	S-adenosyl-L-methionine-dependent methyltransferases superfamily protein	0.0111381
Zjn_sc00008.1.g05130.1	Zmw_sc03686.1.g00130.1	Zpz_sc00954.1.g00150.1	AT2G44420.1	protein N-terminal asparagine amidohydrolase family protein	0.00371618
Zjn_sc00009.1.g03340.1	Zmw_sc01428.1.g00090.1	Zpz_sc00301.1.g00120.1	AT3G07180.1	GPI transamidase component PIG-S-related	1.68631e-06
Zjn_sc00009.1.g05240.1	Zmw_sc02540.1.g00140.1	Zpz_sc01258.1.g00090.1	AT5G67100.1	DNA-directed DNA polymerases	0.0444091
Zjn_sc00009.1.g08820.1	Zmw_sc00320.1.g00340.1	Zpz_sc00200.1.g00390.1	AT1G08680.4	ARF GAP-like zinc finger-containing protein ZIGA4	0.00450201
Zjn_sc00009.1.g09330.1	Zmw_sc02320.1.g00100.1	Zpz_sc00350.1.g00350.1	AT2G26930.1	4-(cytidine 5'-phospho)-2-C-methyl-D-erithritol kinase	0.000159211
Zjn_sc00009.1.g10920.1	Zmw_sc03200.1.g00070.1	Zpz_sc05094.1.g00020.1	AT3G52905.1	Polynucleotidyl transferase, ribonuclease H-like superfamily protein	0.000335651
Zjn_sc00009.1.g11820.1	Zmw_sc06071.1.g00040.1	Zpz_sc00161.1.g00210.1	AT2G04560.1	transferases, transferring glycosyl groups	1.13966e-10
Zjn_sc00012.1.g04590.1	Zmw_sc07241.1.g00020.1	Zpz_sc02943.1.g00060.1	AT1G21650.3	Preprotein translocase SecA family protein	0.000371357
Zjn_sc00012.1.g06520.1	Zmw_sc05529.1.g00020.1	Zpz_sc00180.1.g00370.1	AT3G09560.1	Lipin family protein	1.20916e-06
Zjn_sc00012.1.g10050.1	Zmw_sc04336.1.g00020.1	Zpz_sc03352.1.g00020.1	AT4G17620.2	glycine-rich protein	8.39506e-12
Zjn_sc00012.1.g10350.1	Zmw_sc00886.1.g00040.1	Zpz_sc00768.1.g00190.1	AT5G12470.1	Protein of unknown function (DUF3411)	0.0334289
Zjn_sc00013.1.g00490.1	Zmw_sc01835.1.g00080.1	Zpz_sc00029.1.g00250.1	AT5G22830.1	magnesium (Mg) transporter 10	0.00161083
Zjn_sc00014.1.g04120.1	Zmw_sc02973.1.g00080.1	Zpz_sc00521.1.g00420.1	AT1G55370.2	NDH-dependent cyclic electron flow 5	0.046454
Zjn_sc00014.1.g05090.1	Zmw_sc01728.1.g00030.1	Zpz_sc00609.1.g00120.1	AT4G37480.1	Chaperone DnaJ-domain superfamily protein	8.74008e-05
Zjn_sc00014.1.g06730.1	Zmw_sc00363.1.g00420.1	Zpz_sc00915.1.g00060.1	AT3G42860.1	zinc knuckle (CCHC-type) family protein	4.13475e-10
Zjn_sc00014.1.g07490.1	Zmw_sc02766.1.g00010.1	Zpz_sc01310.1.g00010.1	AT2G02590.1	——	0.00125385
Zjn_sc00014.1.g09800.1	Zmw_sc01613.1.g00290.1	Zpz_sc00168.1.g00430.1	AT2G44580.1	zinc ion binding	0.000571963
Zjn_sc00014.1.g10540.1	Zmw_sc02014.1.g00080.1	Zpz_sc00309.1.g00240.1	AT1G50510.1	indigoidine synthase A family protein	0.00536929
Zjn_sc00016.1.g03110.1	Zmw_sc00773.1.g00230.1	Zpz_sc00086.1.g00400.1	AT1G71750.1	Hypoxanthine-guanine phosphoribosyltransferase	0.000401009
Zjn_sc00016.1.g04090.1	Zmw_sc01852.1.g00120.1	Zpz_sc02527.1.g00010.1	AT3G53760.1	GAMMA-TUBULIN COMPLEX PROTEIN 4	0.00038019
Zjn_sc00017.1.g01570.1	Zmw_sc00347.1.g00220.1	Zpz_sc00938.1.g00150.1	AT1G13120.1	embryo defective 1745	3.96964e-10
Zjn_sc00017.1.g05190.1	Zmw_sc00049.1.g00310.1	Zpz_sc00192.1.g00270.1	AT2G31970.1	DNA repair-recombination protein (RAD50)	0.00227352
Zjn_sc00018.1.g00160.1	Zmw_sc01205.1.g00100.1	Zpz_sc00062.1.g00120.1	AT2G20495.1	SERINE/THREONINE-PROTEIN KINASE 19	5.25477e-05
Zjn_sc00018.1.g01880.1	Zmw_sc00987.1.g00130.1	Zpz_sc00132.1.g00580.1	AT5G12930.1	——	3.6584e-08
Zjn_sc00018.1.g05470.1	Zmw_sc01761.1.g00200.1	Zpz_sc00935.1.g00140.1	AT5G56740.1	histone acetyltransferase of the GNAT family 2	5.26034e-11
Zjn_sc00021.1.g00550.1	Zmw_sc07200.1.g00020.1	Zpz_sc03886.1.g00020.1	AT1G64310.1	Tetratricopeptide repeat (TPR)-like superfamily protein	1.62648e-05
Zjn_sc00021.1.g01660.1	Zmw_sc00070.1.g00300.1	Zpz_sc01840.1.g00040.1	AT1G17650.1	glyoxylate reductase 2	6.4389e-08
Zjn_sc00022.1.g07900.1	Zmw_sc04709.1.g00080.1	Zpz_sc00686.1.g00200.1	AT1G55805.1	BolA-like family protein	0.0038719
Zjn_sc00023.1.g03840.1	Zmw_sc02505.1.g00160.1	Zpz_sc00003.1.g01030.1	AT3G20720.1	——	0.0232427
Zjn_sc00023.1.g05950.1	Zmw_sc05828.1.g00010.1	Zpz_sc00046.1.g00770.1	AT3G26220.1	cytochrome P450, family 71, subfamily B, polypeptide 3	0.00227452
Zjn_sc00025.1.g00430.1	Zmw_sc06338.1.g00040.1	Zpz_sc00933.1.g00070.1	AT1G31500.3	DNAse I-like superfamily protein	0.00256541
Zjn_sc00026.1.g01860.1	Zmw_sc06785.1.g00030.1	Zpz_sc00194.1.g00120.1	AT5G11640.1	Thioredoxin superfamily protein	1.47827e-05
Zjn_sc00027.1.g01050.1	Zmw_sc05466.1.g00020.1	Zpz_sc00628.1.g00220.1	AT2G25605.1	——	0.00578455
Zjn_sc00029.1.g02150.1	Zmw_sc05384.1.g00050.1	Zpz_sc00526.1.g00210.1	AT3G49000.1	RNA polymerase III subunit RPC82 family protein	0.00029886
Zjn_sc00034.1.g01390.1	Zmw_sc01103.1.g00110.1	Zpz_sc00188.1.g00520.1	AT3G10210.1	SEC14 cytosolic factor family protein / phosphoglyceride transfer family protein	2.19001e-07
Zjn_sc00034.1.g03070.1	Zmw_sc00864.1.g00280.1	Zpz_sc01087.1.g00200.1	AT5G16530.1	Auxin efflux carrier family protein	1.84821e-05
Zjn_sc00034.1.g04080.1	Zmw_sc00889.1.g00130.1	Zpz_sc00636.1.g00230.1	AT1G67690.1	Zincin-like metalloproteases family protein	1.02878e-05
Zjn_sc00037.1.g00360.1	Zmw_sc03981.1.g00050.1	Zpz_sc02735.1.g00040.1	AT5G25480.1	DNA methyltransferase-2	0.0351206
Zjn_sc00037.1.g02140.1	Zmw_sc04713.1.g00080.1	Zpz_sc01821.1.g00100.1	AT3G56120.1	S-adenosyl-L-methionine-dependent methyltransferases superfamily protein	0.00981297
Zjn_sc00037.1.g05380.1	Zmw_sc00569.1.g00400.1	Zpz_sc02442.1.g00090.1	AT5G48790.1	Domain of unknown function (DUF1995)	0.000116174
Zjn_sc00041.1.g01670.1	Zmw_sc05694.1.g00040.1	Zpz_sc00787.1.g00070.1	AT5G60870.1	Regulator of chromosome condensation (RCC1) family protein	0.000682253
Zjn_sc00043.1.g01380.1	Zmw_sc06499.1.g00050.1	Zpz_sc03678.1.g00050.1	AT1G27980.1	dihydrosphingosine phosphate lyase	7.64268e-05
Zjn_sc00043.1.g01450.1	Zmw_sc02478.1.g00120.1	Zpz_sc01429.1.g00070.1	AT1G71480.1	Nuclear transport factor 2 (NTF2) family protein	0.000643863
Zjn_sc00043.1.g03260.1	Zmw_sc01394.1.g00060.1	Zpz_sc00398.1.g00150.1	AT5G11650.1	alpha/beta-Hydrolases superfamily protein	0.00241389
Zjn_sc00043.1.g04890.1	Zmw_sc01153.1.g00140.1	Zpz_sc00389.1.g00250.1	AT1G64500.1	Glutaredoxin family protein	0.001738
Zjn_sc00044.1.g02700.1	Zmw_sc02933.1.g00090.1	Zpz_sc00322.1.g00460.1	AT3G28970.1	Domain of unknown function (DUF298)	0.00107602
Zjn_sc00045.1.g02440.1	Zmw_sc09015.1.g00020.1	Zpz_sc00990.1.g00220.1	AT2G26000.1	zinc finger (C3HC4-type RING finger) family protein	0.000364536
Zjn_sc00045.1.g04450.1	Zmw_sc04753.1.g00070.1	Zpz_sc05676.1.g00020.1	AT5G39790.1	5'-AMP-activated protein kinase-related	5.62467e-08
Zjn_sc00050.1.g02250.1	Zmw_sc01768.1.g00020.1	Zpz_sc04712.1.g00010.1	AT2G46900.1	NULP1-RELATED	8.81741e-11
Zjn_sc00050.1.g02600.1	Zmw_sc00729.1.g00190.1	Zpz_sc00034.1.g00650.1	AT1G66170.1	RING/FYVE/PHD zinc finger superfamily protein	0.0121093
Zjn_sc00050.1.g02680.1	Zmw_sc01511.1.g00160.1	Zpz_sc00034.1.g00570.1	AT4G28850.1	xyloglucan endotransglucosylase/hydrolase 26	0.0290085
Zjn_sc00051.1.g01950.1	Zmw_sc00390.1.g00040.1	Zpz_sc01536.1.g00070.1	AT5G22050.2	Protein kinase superfamily protein	6.98173e-05
Zjn_sc00056.1.g02300.1	Zmw_sc04729.1.g00080.1	Zpz_sc00149.1.g00350.1	AT3G25400.1	dCTP diphosphatase / Deoxycytidine-triphosphatase	0.0344218
Zjn_sc00056.1.g02920.1	Zmw_sc00622.1.g00230.1	Zpz_sc00091.1.g00560.1	AT1G28150.1	——	0.0302819
Zjn_sc00058.1.g02780.1	Zmw_sc05308.1.g00040.1	Zpz_sc00242.1.g00220.1	AT1G20220.1	Alba DNA/RNA-binding protein	4.37813e-07
Zjn_sc00058.1.g03630.1	Zmw_sc00444.1.g00070.1	Zpz_sc01676.1.g00200.1	AT3G10030.1	aspartate/glutamate/uridylate kinase family protein	7.02903e-05
Zjn_sc00060.1.g01170.1	Zmw_sc05405.1.g00010.1	Zpz_sc00068.1.g00100.1	AT1G30870.1	Peroxidase superfamily protein	2.21393e-07
Zjn_sc00062.1.g01130.1	Zmw_sc01450.1.g00010.1	Zpz_sc00101.1.g00010.1	AT1G55040.1	zinc finger (Ran-binding) family protein	0.0449393
Zjn_sc00069.1.g02370.1	Zmw_sc02431.1.g00030.1	Zpz_sc01360.1.g00030.1	AT5G11330.1	FAD/NAD(P)-binding oxidoreductase family protein	0.0193082
Zjn_sc00069.1.g03180.1	Zmw_sc04687.1.g00040.1	Zpz_sc00062.1.g00680.1	AT2G02150.1	Tetratricopeptide repeat (TPR)-like superfamily protein	5.68526e-09
Zjn_sc00092.1.g00370.1	Zmw_sc01599.1.g00130.1	Zpz_sc02126.1.g00080.1	AT3G15110.1	Protein of unknown function (DUF3082) (DUF3082)	7.46423e-08
Zjn_sc00092.1.g00910.1	Zmw_sc01115.1.g00010.1	Zpz_sc01770.1.g00170.1	AT1G26180.1	Predicted membrane protein (DUF2232) (DUF2232)	0.00115081
Zjn_sc00096.1.g01630.1	Zmw_sc00821.1.g00130.1	Zpz_sc00251.1.g00160.1	AT5G42870.2	phosphatidic acid phosphohydrolase 2	0.035779
Zjn_sc00098.1.g00100.1	Zmw_sc08518.1.g00010.1	Zpz_sc00299.1.g00040.1	AT4G16060.1	——	0.00764263
Zjn_sc00101.1.g00190.1	Zmw_sc01212.1.g00160.1	Zpz_sc00064.1.g00320.1	AT1G62780.1	——	3.58616e-06
Zjn_sc00131.1.g00630.1	Zmw_sc00523.1.g00190.1	Zpz_sc02350.1.g00050.1	AT3G02540.1	Rad23 UV excision repair protein family	0.020024
Zjn_sc00133.1.g00710.1	Zmw_sc00197.1.g00180.1	Zpz_sc00347.1.g00160.1	AT1G75350.1	Ribosomal protein L31	0.0213749
Zjn_sc00134.1.g00420.1	Zmw_sc00448.1.g00020.1	Zpz_sc00125.1.g00110.1	AT5G15880.1	——	0.00109692
Zjn_sc00412.1.g00020.1	Zmw_sc01827.1.g00090.1	Zpz_sc00046.1.g00770.1	AT3G19508.1	Complex 1 protein (LYR family) (Complex1_LYR)	0.0383276
Zjn_sc03972.1.g00010.1	Zmw_sc01143.1.g00190.1	Zpz_sc01299.1.g00090.1	AT4G35905.1	PROTEIN PREY, MITOCHONDRIAL	0.0021353
