# Supplementary material for: Comparative genomics reveals the molecular mechanism of salt adaptation for zoysiagrasses
Source: BMC Plant Biol. 2022 Jul 21;22:355. doi: 10.1186/s12870-022-03752-0 (PMC9306052; doi:10.1186/s12870-022-03752-0)
Supplement: Supplementary file 14 — Additional file 14. [file 12870_2022_3752_MOESM14_ESM.xlsx]

## Sheet: Table S10
Additional file 14: Table S10. Gene enrichment analysis for positively selected genes (PSGs) in three zoysiagrass lineages.
GO Terms	Function	FDR
GO:0006643	membrane lipid metabolic process	0.007125
GO:0009247	glycolipid biosynthetic process	0.007125
GO:0006664	glycolipid metabolic process	0.007125
GO:1903509	liposaccharide metabolic process	0.007125
GO:0046467	membrane lipid biosynthetic process	0.01
GO:0019374	galactolipid metabolic process	0.01
GO:0019375	galactolipid biosynthetic process	0.01
GO:0019637	organophosphate metabolic process	0.010625
GO:0090407	organophosphate biosynthetic process	0.0144444
GO:0009934	regulation of meristem structural organization	0.017
GO:0008654	phospholipid biosynthetic process	0.035
GO:0044255	cellular lipid metabolic process	0.0438182
GO:0006302	double-strand break repair	0.0438182
GO:0022603	regulation of anatomical structure morphogenesis	0.0438182
GO:0043255	regulation of carbohydrate biosynthetic process	0.0438182
GO:0009933	meristem structural organization	0.0438182
GO:0006629	lipid metabolic process	0.0438182
GO:0010675	regulation of cellular carbohydrate metabolic process	0.0438182
GO:0009788	negative regulation of abscisic acid-activated signaling process	0.0438182
GO:1901420	negative regulation of response to alcohol	0.0438182
GO:1905958	negative regulation of cellular response to alcohol	0.0438182
GO:0048532	anatomical structure arrangement	0.0438182
GO:0000278	mitotic cell cycle	0.0438182
GO:0006272	leading strand elongation	0.0438182
GO:0006348	chromatin silencing at telomere	0.0438182
GO:0007202	activation of phospholipase C activity	0.0438182
GO:0008277	regulation of G-protein coupled receptor signaling pathway	0.0438182
GO:0010244	response to low fluence blue light stimulus by blue low-fluence	0.0438182
GO:0010517	regulation of phospholipase activity	0.0438182
GO:0010518	positive regulation of phospholipase activity	0.0438182
GO:0010581	regulation of starch biosynthetic process	0.0438182
GO:0010863	positive regulation of phospholipase C activity	0.0438182
GO:0010919	regulation of inositol phosphate biosynthesis	0.0438182
GO:0010960	magnesium ion homeostasis	0.0438182
GO:0019233	sensory perception of pain	0.0438182
GO:0031644	regulation of neurological system process	0.0438182
GO:0032960	regulation of inositol trisphosphate biosynthetic process	0.0438182
GO:0036155	acylglycerol acyl-chain remodeling	0.0438182
GO:0044057	regulation of system process	0.0438182
GO:0050727	regulation of inflammatory response	0.0438182
GO:0051930	regulation of sensory perception of pain	0.0438182
GO:0051931	regulation of sensory perception	0.0438182
GO:0060191	regulation of lipase activity	0.0438182
GO:0060193	positive regulation of lipase activity	0.0438182
GO:0072702	response to methyl methanesulfonate	0.0438182
GO:0090628	plant epidermal cell fate specification	0.0438182
GO:0097264	self proteolysis	0.0438182
GO:1900274	regulation of phospholipase C activity	0.0438182
GO:1902292	cell cycle DNA replication initiation	0.0438182
GO:1902295	synthesis of RNA primer involved in cell cycle DNA replication	0.0438182
GO:1902315	nuclear cell cycle DNA replication initiation	0.0438182
GO:1902318	synthesis of RNA primer involved in nuclear cell cycle DNA replication	0.0438182
GO:1902975	mitotic DNA replication initiation	0.0438182
GO:1902981	synthesis of RNA primer involved in mitotic DNA replication	0.0438182
GO:2000124	regulation of endocannabinoid signaling pathway	0.0438182
GO:0006796	phosphate-containing compound metabolic process	0.044375
GO:0006644	phospholipid metabolic process	0.0476316
