# Supplementary material for: Comparative genomics reveals the molecular mechanism of salt adaptation for zoysiagrasses
Source: BMC Plant Biol. 2022 Jul 21;22:355. doi: 10.1186/s12870-022-03752-0 (PMC9306052; doi:10.1186/s12870-022-03752-0)
Supplement: Supplementary file 15 — Additional file 15. [file 12870_2022_3752_MOESM15_ESM.xlsx]

## Sheet: Table S11
Additional file 15: Table S11. 10 overlapped differentially expressed genes in all samples.
Gene	1L	24L	72L	1R	24R	72R	A. thaliana	Annotation
Zjn_sc00001.1.g00940.1	15.2297	15.2106	14.7848	15.7744	15.2446	15.5613	AT4G28706.4	kinase, pfkB family, putative, expressed
Zjn_sc00002.1.g10400.1	-15.2225	-15.2225	-15.2225	-15.2201	-15.2201	-15.2201	AT1G74240.1	mitochondrial carrier protein, putative, expressed
Zjn_sc00020.1.g06390.1	-15.6347	-15.6347	-15.6347	16.4293	17.4866	15.6468	AT3G23460.1	Cyclopropane-fatty-acyl-phospholipid synthase, putative, expressed
Zjn_sc00038.1.g00190.1	-14.4433	-14.4433	-14.4433	14.2424	16.5915	14.3251	AT1G34190.1	no apical meristem protein, putative, expressed
Zjn_sc00045.1.g00730.1	15.4693	15.769	14.5887	16.2896	17.9061	18.4811	AT5G15500.2	ankyrin repeat family protein, putative, expressed
Zjn_sc00067.1.g01550.1	-13.6401	-13.6401	-13.6401	-13.6405	-13.6405	-13.6405	AT5G20320.1	Dicer, putative, expressed
Zjn_sc00127.1.g00580.1	15.4106	15.28	13.6421	-13.4204	-13.4204	-13.4204	AT5G19900.1	PRLI-interacting factor A, putative, expressed
Zjn_sc01403.1.g00010.1	-15.822	-15.822	-15.822	1.00939	-15.5587	1.29279	AT1G14020.1	auxin-independent growth promoter protein, putative, expressed
Zjn_sc04081.1.g00010.1	-15.779	-15.779	-15.779	-15.8384	-15.8384	-15.8384	AT3G27300.1	glucose-6-phosphate 1-dehydrogenase, cytoplasmic isoform, putative, expressed
Zjn_sc06253.1.g00010.1	-15.5494	-15.5494	-15.5494	16.2699	15.6164	15.6371	AT1G07650.2	receptor-like protein kinase 2, putative, expressed
