# Supplementary material for: Comparative genomics reveals the molecular mechanism of salt adaptation for zoysiagrasses
Source: BMC Plant Biol. 2022 Jul 21;22:355. doi: 10.1186/s12870-022-03752-0 (PMC9306052; doi:10.1186/s12870-022-03752-0)
Supplement: Supplementary file 16 — Additional file 16. [file 12870_2022_3752_MOESM16_ESM.xlsx]

## Sheet: Table S12
Additional file 16: Table S12. 203 and 273 differentially expressed genes in salt-stressed leaves and roots, respectively.
Sample	Gene	1h	24h	72h	A. thaliana	Annotation
Leaf	Zjn_sc00001.1.g00940.1	15.2297	15.2106	14.7848	AT4G28706.4	kinase, pfkB family, putative, expressed
	Zjn_sc00001.1.g05260.1	14.2506	12.999	15.7538	AT1G11360.1	universal stress protein domain containing protein, putative, expressed
	Zjn_sc00001.1.g06400.1	18.4367	15.4178	15.2332	AT5G34940.2	heparanase-like protein precursor, putative, expressed
	Zjn_sc00002.1.g00170.1	15.0309	14.6969	14.1797	AT3G43220.1	SAC domain containing protein, putative, expressed
	Zjn_sc00002.1.g02000.1	17.6513	14.8589	14.726	AT5G58380.1	CAMK_KIN1/SNF1/Nim1_like.31 - CAMK includes calcium/calmodulin depedent protein kinases, expressed
	Zjn_sc00002.1.g02080.1	-13.4652	-13.4652	-13.4652	AT5G60480.1	ZF-HD protein dimerisation region containing protein, expressed
	Zjn_sc00002.1.g05020.1	16.1497	14.887	13.3542	AT3G52250.1	MYB family transcription factor, putative, expressed
	Zjn_sc00002.1.g09120.1	-14.8698	-14.8698	-14.8698	AT5G19890.1	peroxidase precursor, putative, expressed
	Zjn_sc00002.1.g10390.1	13.3404	12.9954	13.7483	AT2G36270.1	bZIP transcription factor, putative, expressed
	Zjn_sc00002.1.g10400.1	-15.2225	-15.2225	-15.2225	AT1G74240.1	mitochondrial carrier protein, putative, expressed
	Zjn_sc00002.1.g10910.1	-15.0908	-15.0908	-15.0908	AT5G60040.1	DNA-directed RNA polymerase III subunit RPC1, putative, expressed
	Zjn_sc00002.1.g12860.1	14.4554	14.8338	14.5421	AT4G09720.3	ras-related protein, putative, expressed
	Zjn_sc00002.1.g13880.1	-14.1426	-14.1426	-14.1426	AT5G21920.2	YGGT family protein, putative, expressed
	Zjn_sc00003.1.g01620.1	-14.3882	-14.3882	-14.3882	AT1G24190.1	transcriptional repressor, putative, expressed
	Zjn_sc00003.1.g10670.1	-12.9827	-12.9827	-12.9827	AT1G62710.1	vacuolar-processing enzyme precursor, putative, expressed
	Zjn_sc00003.1.g13730.1	-13.6952	-13.6952	-13.6952	AT5G55300.3	DNA topoisomerase 1, putative, expressed
	Zjn_sc00003.1.g15230.1	-13.2449	-13.2449	-13.2449	AT1G02260.1	Citrate transporter protein, putative, expressed
	Zjn_sc00004.1.g01990.1	-13.5837	-13.5837	-13.5837	AT1G05960.1	cyclin-related protein, putative, expressed
	Zjn_sc00004.1.g02520.1	-13.5375	-13.5375	-13.5375	AT5G49700.1	DNA binding protein, putative, expressed
	Zjn_sc00004.1.g05510.1	-13.6609	-13.6609	-13.6609	AT1G78140.1	methyltransferase, putative, expressed
	Zjn_sc00004.1.g06000.1	-13.2725	-13.2725	-13.2725	AT5G53150.1	dnaJ domain containing protein, expressed
	Zjn_sc00004.1.g06060.1	-14.6093	-14.6093	-14.6093	AT1G31090.1	OsFBA3 - F-box and FBA domain containing protein, expressed
	Zjn_sc00004.1.g07060.1	18.4334	15.6415	15.5123	AT3G10160.1	folylpolyglutamate synthase, mitochondrial precursor, putative, expressed
	Zjn_sc00004.1.g08900.1	-16.3174	-16.3174	-16.3174	AT3G50845.1	expressed protein
	Zjn_sc00004.1.g10050.1	-14.6575	-14.6575	-14.6575	AT3G06630.1	protein kinase family protein, putative, expressed
	Zjn_sc00005.1.g01120.1	13.7827	16.1091	15.9377	AT3G04090.1	aquaporin protein, putative, expressed
	Zjn_sc00006.1.g02590.1	14.4635	13.8217	14.6762	AT4G21192.1	expressed protein
	Zjn_sc00006.1.g06370.1	13.2583	12.974	14.0224	AT1G17180.1	glutathione S-transferase, putative, expressed
	Zjn_sc00006.1.g07890.1	15.6539	15.0912	14.8474	AT1G48090.1	expressed protein
	Zjn_sc00007.1.g03660.1	13.7969	13.1144	14.8171	AT1G21910.1	AP2 domain containing protein, expressed
	Zjn_sc00007.1.g06350.1	-16.1168	-16.1168	-16.1168	AT1G01240.1	expressed protein
	Zjn_sc00008.1.g02200.1	15.3816	14.8471	14.6549	AT4G10265.1	wound induced protein, putative, expressed
	Zjn_sc00008.1.g03370.1	-13.16	-13.16	-13.16	AT3G52050.5	DNA polymerase I, putative, expressed
	Zjn_sc00008.1.g03470.1	-15.6312	-15.6312	-15.6312	AT4G16420.1	transcriptional adaptor, putative, expressed
	Zjn_sc00008.1.g05650.1	-13.1739	-13.1739	-13.1739	AT5G55980.1	expressed protein
	Zjn_sc00008.1.g07260.1	-12.8799	-12.8799	-12.8799	AT1G75200.1	tRNA wybutosine-synthesizing protein 1, putative, expressed
	Zjn_sc00008.1.g07280.1	-14.2281	-14.2281	-14.2281	AT1G58230.1	WD domain containing protein, putative, expressed
	Zjn_sc00008.1.g10140.1	-15.5835	-15.5835	-15.5835	AT1G63810.1	nucleolar protein family 6, putative, expressed
	Zjn_sc00009.1.g05820.1	13.2828	15.3732	15.1025	AT2G35770.1	OsSCP5 - Putative Serine Carboxypeptidase homologue, expressed
	Zjn_sc00009.1.g11620.1	-14.0501	-14.0501	-14.0501	AT2G31085.1	——
	Zjn_sc00010.1.g05080.1	-13.7978	-13.7978	-13.7978	AT3G50770.1	OsCML31 - Calmodulin-related calcium sensor protein, expressed
	Zjn_sc00011.1.g07000.1	-13.5905	-13.5905	-13.5905	AT1G34630.1	expressed protein
	Zjn_sc00011.1.g07780.1	14.4067	14.7709	14.2235	AT3G62080.2	SNF7 domain containing protein, putative, expressed
	Zjn_sc00012.1.g02910.1	14.1426	14.7493	14.4844	AT4G32375.1	polygalacturonase, putative, expressed
	Zjn_sc00012.1.g05210.1	-15.8328	-15.8328	-15.8328	AT5G61700.1	ABC transporter, ATP-binding protein, putative, expressed
	Zjn_sc00012.1.g06160.1	-13.4326	-13.4326	-13.4326	AT2G27420.1	vignain precursor, putative, expressed
	Zjn_sc00012.1.g10710.1	14.4992	15.3861	15.0679	AT1G74670.1	GASR5 - Gibberellin-regulated GASA/GAST/Snakin family protein precursor, expressed
	Zjn_sc00013.1.g05950.1	-13.5823	-13.5823	-13.5823	AT4G27585.1	stomatin-like protein 2, putative, expressed
	Zjn_sc00015.1.g01230.1	15.8868	15.2221	16.0327	AT4G18375.2	KH domain-containing protein, putative, expressed
	Zjn_sc00015.1.g05420.1	14.0359	13.4898	14.337	AT3G57910.1	G-patch domain containing protein, expressed
	Zjn_sc00015.1.g05650.1	-13.1015	-13.1015	-13.1015	AT4G02710.1	KIP1, putative, expressed
	Zjn_sc00017.1.g01160.1	-13.6929	-13.6929	-13.6929	AT4G17140.3	expressed protein
	Zjn_sc00017.1.g02730.1	-16.0705	-16.0705	-16.0705	AT4G27420.1	ABC-2 type transporter domain containing protein, expressed
	Zjn_sc00017.1.g03740.1	13.52	13.2059	12.9633	AT1G36160.1	acetyl-CoA carboxylase, putative, expressed
	Zjn_sc00018.1.g00440.1	13.8069	14.0591	13.824	AT4G40070.1	zinc finger, C3HC4 type domain containing protein, expressed
	Zjn_sc00018.1.g02330.1	13.3553	14.8286	13.9651	AT1G49310.1	——
	Zjn_sc00018.1.g05940.1	18.2563	16.3437	17.6898	AT1G72770.1	protein phosphatase 2C, putative, expressed
	Zjn_sc00019.1.g00900.1	-13.29	-13.29	-13.29	AT3G61970.1	B3 DNA binding domain containing protein, expressed
	Zjn_sc00020.1.g00600.1	13.6479	13.2443	14.0003	AT1G09280.1	domain of unknown function family protein, expressed
	Zjn_sc00020.1.g02720.1	-14.498	-14.498	-14.498	AT5G27510.1	STE_MEKK_ste11_MAP3K.5 - STE kinases include homologs to sterile 7, sterile 11 and sterile 20 from yeast, expressed
	Zjn_sc00020.1.g06150.1	-13.2497	-13.2497	-13.2497	AT4G20760.1	oxidoreductase, short chain dehydrogenase/reductase family domain containing protein, expressed
	Zjn_sc00020.1.g06390.1	-15.6347	-15.6347	-15.6347	AT3G23460.1	Cyclopropane-fatty-acyl-phospholipid synthase, putative, expressed
	Zjn_sc00022.1.g01750.1	-13.0023	-13.0023	-13.0023	AT5G52530.1	expressed protein
	Zjn_sc00022.1.g04990.1	-15.4696	-15.4696	-15.4696	AT2G29040.1	xyloglucan galactosyltransferase KATAMARI1, putative, expressed
	Zjn_sc00024.1.g00535.1	-14.4028	-14.4028	-14.4028	AT5G03780.1	expressed protein
	Zjn_sc00024.1.g01940.1	-15.6319	-15.6319	-15.6319	AT5G24480.1	——
	Zjn_sc00025.1.g00070.1	13.458	15.3422	15.8547	AT1G08530.1	expressed protein
	Zjn_sc00026.1.g01540.1	14.7106	15.2237	13.9576	AT4G38340.1	NIN, putative, expressed
	Zjn_sc00026.1.g03850.1	13.2097	13.1313	13.4057	AT3G47090.1	receptor kinase, putative, expressed
	Zjn_sc00027.1.g01060.1	-13.7453	-13.7453	-13.7453	AT3G48410.1	hydrolase, alpha/beta fold family protein, putative, expressed
	Zjn_sc00028.1.g03430.1	-12.8784	-12.8784	-12.8784	AT5G05510.1	Mad3/BUB1 homology region 1 domain containing protein, expressed
	Zjn_sc00029.1.g00350.1	-14.1027	-14.1027	-14.1027	AT5G35370.1	D-mannose binding lectin family protein, expressed
	Zjn_sc00029.1.g00620.1	14.6598	14.261	13.9529	AT3G22720.1	OsFBX331 - F-box domain containing protein, expressed
	Zjn_sc00029.1.g02120.1	13.527	14.685	13.9114	AT4G28260.1	expressed protein
	Zjn_sc00030.1.g02100.1	-16.4931	-16.4931	-16.4931	AT1G26220.1	acetyltransferase, GNAT family, putative, expressed
	Zjn_sc00032.1.g00470.1	14.6809	15.8958	14.3576	AT4G09650.1	ATP synthase F1, delta subunit family protein, putative, expressed
	Zjn_sc00032.1.g01290.1	-4.42812	-4.78826	-6.82455	AT3G29240.1	transcriptional regulator, putative, expressed
	Zjn_sc00032.1.g01310.1	4.15256	3.70619	3.8049	AT1G13930.1	expressed protein
	Zjn_sc00033.1.g00760.1	-13.4527	-13.4527	-13.4527	AT4G32850.8	expressed protein
	Zjn_sc00034.1.g00520.1	14.3574	16.0408	16.9115	AT3G51560.1	rp3 protein, putative, expressed
	Zjn_sc00035.1.g02480.1	17.6853	17.1999	15.7785	AT1G32120.1	plant viral response family protein, putative, expressed
	Zjn_sc00036.1.g02560.1	-14.0596	-14.0596	-14.0596	AT1G08910.1	zinc finger protein, putative, expressed
	Zjn_sc00036.1.g04160.1	-15.0748	-15.0748	-15.0748	AT5G40750.1	——
	Zjn_sc00036.1.g04170.1	14.8267	13.5333	14.9226	——	——
	Zjn_sc00036.1.g04290.1	13.8909	13.2967	13.2048	AT1G66910.1	Protein kinase domain containing protein, expressed
	Zjn_sc00037.1.g05220.1	-15.1765	-15.1765	-15.1765	AT1G80830.1	metal transporter Nramp6, putative, expressed
	Zjn_sc00038.1.g00190.1	-14.4433	-14.4433	-14.4433	AT1G34190.1	no apical meristem protein, putative, expressed
	Zjn_sc00038.1.g00830.1	17.1874	13.4082	15.5066	AT1G16840.2	expressed protein
	Zjn_sc00038.1.g03670.1	-14.5235	-14.5235	-14.5235	AT4G32770.1	tocopherol cyclase, chloroplast precursor, putative, expressed
	Zjn_sc00040.1.g01940.1	-13.0257	-13.0257	-13.0257	AT4G32820.2	——
	Zjn_sc00041.1.g00060.1	-13.1741	-13.1741	-13.1741	AT5G63990.2	inositol-1-monophosphatase, putative, expressed
	Zjn_sc00041.1.g00130.1	-13.1928	-13.1928	-13.1928	AT2G45340.1	expressed protein
	Zjn_sc00043.1.g02520.1	15.9391	16.1561	15.9989	AT3G52905.1	holliday junction resolvase, putative, expressed
	Zjn_sc00043.1.g04060.1	17.7972	15.8242	15.6209	AT1G24764.1	ATMAP70 protein, putative, expressed
	Zjn_sc00044.1.g01230.1	13.1087	14.0754	14.0748	AT1G74110.1	cytochrome P450, putative, expressed
	Zjn_sc00044.1.g03090.1	13.6981	13.3222	14.0923	AT4G31370.1	fasciclin-like arabinogalactan precursor protein, putative, expressed
	Zjn_sc00045.1.g00730.1	15.4693	15.769	14.5887	AT5G15500.2	ankyrin repeat family protein, putative, expressed
	Zjn_sc00045.1.g01620.1	-15.4388	-15.4388	-15.4388	AT3G08840.2	D-alanine--D-alanine ligase family, putative, expressed
	Zjn_sc00046.1.g01410.1	-14.4163	-14.4163	-14.4163	AT1G01600.1	cytochrome P450, putative, expressed
	Zjn_sc00049.1.g03550.1	13.7984	14.232	13.6149	AT1G21910.1	AP2 domain containing protein, expressed
	Zjn_sc00051.1.g02810.1	-12.9548	-12.9548	-12.9548	AT3G49780.1	phytosulfokines precursor, putative, expressed
	Zjn_sc00052.1.g01010.1	-13.005	-13.005	-13.005	AT4G19990.2	transposon protein, putative, unclassified, expressed
	Zjn_sc00056.1.g02690.1	-12.9283	-12.9283	-12.9283	AT3G13120.1	S10/S20 domain containing ribosomal protein, putative, expressed
	Zjn_sc00057.1.g01400.1	12.8885	14.4928	13.8658	AT2G01580.1	expressed protein
	Zjn_sc00057.1.g01630.1	13.4569	14.0762	13.9022	AT5G54260.1	double-strand break repair protein MRE11, putative, expressed
	Zjn_sc00058.1.g03090.1	-14.5499	-14.5499	-14.5499	——	——
	Zjn_sc00060.1.g01620.1	-15.6565	-15.6565	-15.6565	AT1G01790.1	potasium efflux antiporter protein, putative, expressed
	Zjn_sc00060.1.g02310.1	-13.7631	-13.7631	-13.7631	AT3G08850.1	WD domain and HEAT domain containing protein, putative, expressed
	Zjn_sc00061.1.g00930.1	-13.2848	-13.2848	-13.2848	AT5G54280.2	myosin-Vb, putative, expressed
	Zjn_sc00061.1.g01270.1	-14.7073	-14.7073	-14.7073	AT1G58520.2	early-responsive to dehydration protein-related, putative, expressed
	Zjn_sc00062.1.g00360.1	-13.3421	-13.3421	-13.3421	AT5G48440.2	FAD dependent oxidoreductase domain containing protein, expressed
	Zjn_sc00063.1.g01110.1	15.3757	14.7414	14.5384	AT1G14310.1	haloacid dehalogenase-like hydrolase domain-containing protein 3, putative, expressed
	Zjn_sc00064.1.g01250.1	-13.6807	-13.6807	-13.6807	AT5G15230.1	GASR10 - Gibberellin-regulated GASA/GAST/Snakin family protein precursor, expressed
	Zjn_sc00067.1.g00490.1	13.0885	13.8666	14.2118	AT5G26960.1	OsFBO23 - F-box and other domain containing protein, expressed
	Zjn_sc00067.1.g01550.1	-13.6401	-13.6401	-13.6401	AT5G20320.1	Dicer, putative, expressed
	Zjn_sc00068.1.g00510.1	-16.1644	-16.1644	-16.1644	AT2G34900.1	bromodomain domain containing protein, expressed
	Zjn_sc00068.1.g02990.1	-14.437	-14.437	-14.437	AT2G16460.1	coiled-coil domain-containing protein 90A, mitochondrial precursor, putative, expressed
	Zjn_sc00069.1.g00190.1	13.6127	14.1858	13.9924	AT2G38465.1	expressed protein
	Zjn_sc00069.1.g01240.1	12.9035	13.2877	13.8724	AT1G76600.1	expressed protein
	Zjn_sc00070.1.g00490.1	14.443	15.022	14.23	AT2G36350.1	AGC_PVPK_like_kin82y.19 - ACG kinases include homologs to PKA, PKG and PKC, expressed
	Zjn_sc00071.1.g01090.1	-16.4253	-16.4253	-16.4253	AT5G57380.1	VIL2 protein, putative, expressed
	Zjn_sc00071.1.g02660.1	13.8184	13.3697	14.1607	AT5G45920.1	GDSL-like lipase/acylhydrolase, putative, expressed
	Zjn_sc00073.1.g00710.1	13.7224	13.7683	13.498	AT5G37980.1	NADP-dependent oxidoreductase, putative, expressed
	Zjn_sc00078.1.g03065.1	-13.6534	-13.6534	-13.6534	AT2G31410.1	expressed protein
	Zjn_sc00079.1.g00120.1	-15.7902	-15.7902	-15.7902	AT3G07990.1	OsSCP5 - Putative Serine Carboxypeptidase homologue, expressed
	Zjn_sc00079.1.g00550.1	-14.7683	-14.7683	-14.7683	AT3G07320.1	glucan endo-1,3-beta-glucosidase precursor, putative, expressed
	Zjn_sc00081.1.g00460.1	13.6915	13.311	14.0786	AT1G33610.1	polygalacturonase inhibitor 3 precursor, putative, expressed
	Zjn_sc00081.1.g00490.1	-13.9146	-13.9146	-13.9146	AT2G47550.1	pectinesterase, putative, expressed
	Zjn_sc00083.1.g00540.1	-14.5243	-14.5243	-14.5243	AT3G10050.1	threonine dehydratase biosynthetic, chloroplast precursor, putative, expressed
	Zjn_sc00083.1.g00550.1	-15.1721	-15.1721	-15.1721	AT5G60550.1	CAMK_KIN1/SNF1/Nim1_like.18 - CAMK includes calcium/calmodulin depedent protein kinases, expressed
	Zjn_sc00085.1.g00110.1	-14.7346	-14.7346	-14.7346	AT3G09440.1	DnaK family protein, putative, expressed
	Zjn_sc00086.1.g00050.1	-13.7646	-13.7646	-13.7646	AT5G61950.1	ubiquitin carboxyl-terminal hydrolase domain containing protein, expressed
	Zjn_sc00087.1.g01030.1	-13.1581	-13.1581	-13.1581	AT5G13980.1	lysosomal alpha-mannosidase precursor, putative, expressed
	Zjn_sc00089.1.g00310.1	15.5261	15.868	14.7901	AT4G31730.1	GDU1, putative, expressed
	Zjn_sc00089.1.g01010.1	13.9217	14.494	14.0457	AT3G14270.1	chaperonin Cpn60/TCP-1, putative, expressed
	Zjn_sc00094.1.g00340.1	-16.3738	-16.3738	-16.3738	AT5G45520.1	disease resistance protein, putative, expressed
	Zjn_sc00097.1.g00590.1	16.1537	13.4566	15.536	AT3G26500.1	leucine rich repeat containing protein, expressed
	Zjn_sc00099.1.g00230.1	-14.0012	-14.0012	-14.0012	AT3G19650.1	splicing factor, putative, expressed
	Zjn_sc00099.1.g00560.1	-13.4629	-13.4629	-13.4629	AT3G57890.2	tubulin binding cofactor C, putative, expressed
	Zjn_sc00103.1.g00180.1	14.6419	15.4369	14.8049	AT1G72540.1	tyrosine protein kinase domain containing protein, putative, expressed
	Zjn_sc00105.1.g01690.1	-14.0775	-14.0775	-14.0775	AT4G18700.1	CAMK_KIN1/SNF1/Nim1_like.25 - CAMK includes calcium/calmodulin depedent protein kinases, expressed
	Zjn_sc00108.1.g01200.1	-15.0013	-15.0013	-15.0013	AT5G13320.1	OsGH3.11 - Probable indole-3-acetic acid-amido synthetase, expressed
	Zjn_sc00109.1.g00450.1	15.8252	16.6783	16.1778	AT1G74360.1	BRASSINOSTEROID INSENSITIVE 1 precursor, putative, expressed
	Zjn_sc00113.1.g00820.1	13.5651	13.7238	14.7286	AT4G15630.1	membrane associated DUF588 domain containing protein, putative, expressed
	Zjn_sc00116.1.g00650.1	-13.8406	-13.8406	-13.8406	AT1G29630.2	FEN1A - Putative flap endonuclease protein, expressed
	Zjn_sc00117.1.g00230.1	-13.2038	-13.2038	-13.2038	AT1G08260.1	POLE1 - Putative DNA polymerase epsilon catalytic subunit, expressed
	Zjn_sc00119.1.g00270.1	-13.6258	-13.6258	-13.6258	AT1G02920.1	glutathione S-transferase, putative, expressed
	Zjn_sc00127.1.g00580.1	15.4106	15.28	13.6421	AT5G19900.1	PRLI-interacting factor A, putative, expressed
	Zjn_sc00128.1.g00500.1	-15.4037	-15.4037	-15.4037	AT1G63870.1	Leucine Rich Repeat family protein, expressed
	Zjn_sc00133.1.g00970.1	-15.1467	-15.1467	-15.1467	AT3G22960.1	pyruvate kinase, putative, expressed
	Zjn_sc00148.1.g00260.1	-12.9888	-12.9888	-12.9888	AT5G11430.1	transcription factor S-II, central domain containing protein, expressed
	Zjn_sc00148.1.g00370.1	-13.7218	-13.7218	-13.7218	AT1G18830.1	WD domain, G-beta repeat domain containing protein, expressed
	Zjn_sc00150.1.g00640.1	-14.2068	-14.2068	-14.2068	AT2G17260.1	glutamate receptor, putative, expressed
	Zjn_sc00161.1.g00220.1	-15.7417	-15.7417	-15.7417	AT3G44530.2	WD domain, G-beta repeat domain containing protein, expressed
	Zjn_sc00162.1.g00420.1	13.9963	13.484	13.3139	AT5G60910.1	OsMADS18 - MADS-box family gene with MIKCc type-box, expressed
	Zjn_sc00171.1.g00230.1	-13.5322	-13.5322	-13.5322	AT2G40740.1	WRKY74, expressed
	Zjn_sc00185.1.g00120.1	13.1725	13.7508	13.6017	AT3G02010.1	pentatricopeptide, putative, expressed
	Zjn_sc00186.1.g00100.1	-13.5041	-13.5041	-13.5041	AT1G73325.1	KUN1 - Kunitz-type trypsin inhibitor precursor, expressed
	Zjn_sc00192.1.g00180.1	-15.0357	-15.0357	-15.0357	AT1G80900.1	CorA-like magnesium transporter protein, putative, expressed
	Zjn_sc00194.1.g00070.1	14.4045	15.0928	15.1302	AT4G05030.1	heavy metal associated domain containing protein, expressed
	Zjn_sc00200.1.g00020.1	-12.906	-12.906	-12.906	AT5G09900.3	proteasome subunit, putative, expressed
	Zjn_sc00244.1.g00030.1	14.0035	14.557	13.2474	AT1G15310.1	signal recognition particle 54 kDa protein, putative, expressed
	Zjn_sc00289.1.g00010.1	-14.0855	-14.0855	-14.0855	AT1G12430.1	kinesin motor domain containing protein, expressed
	Zjn_sc00319.1.g00013.1	-13.3285	-13.3285	-13.3285	AT5G06940.1	receptor protein kinase CLAVATA1 precursor, putative, expressed
	Zjn_sc00507.1.g00010.1	15.6883	15.0489	14.8544	AT3G03790.2	regulator of chromosome condensation/beta-lactamase-inhibitor protein II, putative, expressed
	Zjn_sc00567.1.g00010.1	-13.4696	-13.4696	-13.4696	AT4G00230.1	OsSub58 - Putative Subtilisin homologue, expressed
	Zjn_sc00802.1.g00010.1	13.0162	13.6784	13.4909	AT5G18430.1	GDSL-like lipase/acylhydrolase, putative, expressed
	Zjn_sc01403.1.g00010.1	-15.822	-15.822	-15.822	AT1G14020.1	auxin-independent growth promoter protein, putative, expressed
	Zjn_sc01792.1.g00010.1	-13.2537	-13.2537	-13.2537	AT3G58710.1	WRKY13, expressed
	Zjn_sc02138.1.g00010.1	15.3782	16.0184	16.1222	AT4G02210.1	retrotransposon, putative, centromere-specific, expressed
	Zjn_sc02553.1.g00020.1	-16.5261	-16.5261	-16.5261	AT4G25150.1	HAD superfamily phosphatase, putative, expressed
	Zjn_sc02827.1.g00010.1	-17.7238	-17.7238	-17.7238	AT1G48130.1	peroxiredoxin, putative, expressed
	Zjn_sc03129.1.g00010.1	16.013	16.4913	15.2032	AT3G21560.1	limonoid UDP-glucosyltransferase, putative, expressed
	Zjn_sc03399.1.g00010.1	-13.7809	-13.7809	-13.7809	AT3G43190.1	sucrose synthase, putative, expressed
	Zjn_sc03505.1.g00010.1	-13.156	-13.156	-13.156	AT2G47500.1	kinesin motor domain containing protein, expressed
	Zjn_sc03574.1.g00010.1	-14.1495	-14.1495	-14.1495	AT2G41200.1	expressed protein
	Zjn_sc03735.1.g00010.1	-13.4393	-13.4393	-13.4393	AT4G30900.1	endonuclease/exonuclease/phosphatase family protein, putative, expressed
	Zjn_sc03850.1.g00010.1	-13.4968	-13.4968	-13.4968	AT4G28540.1	CK1_CaseinKinase_1.5 - CK1 includes the casein kinase 1 kinases, expressed
	Zjn_sc03938.1.g00010.1	-14.8369	-14.8369	-14.8369	AT1G55520.1	TATA-binding protein, putative, expressed
	Zjn_sc04081.1.g00010.1	-15.779	-15.779	-15.779	AT3G27300.1	glucose-6-phosphate 1-dehydrogenase, cytoplasmic isoform, putative, expressed
	Zjn_sc04154.1.g00010.1	-15.7273	-15.7273	-15.7273	AT1G35160.1	14-3-3 protein, putative, expressed
	Zjn_sc04245.1.g00010.1	-13.1429	-13.1429	-13.1429	AT2G23700.1	ternary complex factor MIP1, putative, expressed
	Zjn_sc04594.1.g00010.1	15.2817	14.8149	14.5104	AT1G06010.1	expressed protein
	Zjn_sc06185.1.g00010.1	14.4195	13.88	13.7009	AT3G12010.1	CPuORF15 - conserved peptide uORF-containing transcript, expressed
	Zjn_sc06253.1.g00010.1	-15.5494	-15.5494	-15.5494	AT1G07650.2	receptor-like protein kinase 2, putative, expressed
	Zjn_sc06443.1.g00010.1	-15.0645	-15.0645	-15.0645	AT1G52500.1	formamidopyrimidine-DNA glycosylase, putative, expressed
	Zjn_sc06767.1.g00010.1	-14.2356	-14.2356	-14.2356	AT5G39530.1	expressed protein
	Zjn_sc07599.1.g00010.1	-14.1809	-14.1809	-14.1809	AT3G01150.2	polypyrimidine tract-binding protein, putative, expressed
	Zjn_sc07816.1.g00010.1	15.3952	15.6846	14.5296	AT1G66950.1	pleiotropic drug resistance protein, putative, expressed
	Zjn_sc08207.1.g00020.1	-13.0592	-13.0592	-13.0592	ATMG00750.1	——
	Zjn_sc08846.1.g00010.1	-14.0923	-14.0923	-14.0923	AT4G11050.1	endoglucanase precursor, putative, expressed
	Zjn_sc09352.1.g00010.1	-16.4338	-16.4338	-16.4338	AT5G18610.1	protein kinase APK1B, chloroplast precursor, putative, expressed
	Zjn_sc09571.1.g00010.1	-15.9666	-15.9666	-15.9666	AT5G26330.1	plastocyanin-like domain containing protein, putative, expressed
	Zjn_sc09654.1.g00010.1	-13.6319	-13.6319	-13.6319	AT3G60320.1	DUF630/DUF632 domains containing protein, putative, expressed
	Zjn_sc10206.1.g00010.1	-13.835	-13.835	-13.835	AT2G46670.1	response regulator receiver domain containing protein, expressed
	Zjn_sc10285.1.g00010.1	14.4184	15.759	14.5608	AT4G17500.1	ethylene-responsive transcription factor, putative, expressed
	Zjn_sc10950.1.g00010.1	-14.1522	-14.1522	-14.1522	AT1G72520.1	lipoxygenase protein, putative, expressed
	Zjn_sc11094.1.g00010.1	-16.2543	-16.2543	-16.2543	AT1G78140.1	methyltransferase, putative, expressed
	Zjn_sc11320.1.g00010.1	-16.0217	-16.0217	-16.0217	AT5G09470.1	mitochondrial carrier protein, putative, expressed
	Zjn_sc13001.1.g00020.1	-13.5609	-13.5609	-13.5609	AT4G13770.1	cytochrome P450, putative, expressed
	Zjn_sc13037.1.g00015.1	-14.7454	-14.7454	-14.7454	AT4G23160.1	TKL_IRAK_DUF26-lc.24 - DUF26 kinases have homology to DUF26 containing loci, expressed
	Zjn_sc13067.1.g00010.1	-16.3308	-16.3308	-16.3308	AT5G62710.1	leucine-rich repeat family protein, putative, expressed
	Zjn_sc13090.1.g00020.1	-15.1225	-15.1225	-15.1225	AT3G56130.2	——
Root	Zjn_sc00001.1.g00940.1	15.7744	15.2446	15.5613	AT4G28706.4	kinase, pfkB family, putative, expressed
	Zjn_sc00001.1.g02880.1	18.1625	18.7534	18.9626	AT3G29270.1	RING zinc finger protein-like, putative, expressed
	Zjn_sc00001.1.g09850.1	14.5856	17.1434	15.5981	AT4G11050.1	endoglucanase precursor, putative, expressed
	Zjn_sc00001.1.g11880.1	-14.0983	-14.0983	-14.0983	AT5G41790.1	KIP1, putative, expressed
	Zjn_sc00002.1.g05800.1	-14.4953	-14.4953	-14.4953	AT5G48090.2	EDM2, putative, expressed
	Zjn_sc00002.1.g06970.1	-13.0818	-13.0818	-13.0818	AT3G04670.2	WRKY94, expressed
	Zjn_sc00002.1.g09820.1	3.46661	6.23495	3.19107	AT5G16570.1	glutamine synthetase, catalytic domain containing protein, expressed
	Zjn_sc00002.1.g10400.1	-15.2201	-15.2201	-15.2201	AT1G74240.1	mitochondrial carrier protein, putative, expressed
	Zjn_sc00002.1.g10640.1	-14.1079	-14.1079	-14.1079	AT4G02110.1	TOPBP1B - Similar to DNA replication protein TOPBP1 from, expressed
	Zjn_sc00002.1.g11530.1	15.281	15.4363	14.3613	——	——
	Zjn_sc00002.1.g14570.1	14.4292	15.0835	12.9569	AT4G28650.1	receptor protein kinase CLAVATA1 precursor, putative, expressed
	Zjn_sc00002.1.g16990.1	-12.9805	-12.9805	-12.9805	AT5G60760.1	2-phosphoglycerate kinase-related, putative, expressed
	Zjn_sc00003.1.g07820.1	5.31935	8.02053	4.95603	AT5G16570.1	glutamine synthetase, catalytic domain containing protein, expressed
	Zjn_sc00003.1.g11760.1	-15.1528	-15.1528	-15.1528	AT2G41370.1	BTBA3 - Bric-a-Brac,Tramtrack, Broad Complex BTB domain with Ankyrin repeat region, expressed
	Zjn_sc00003.1.g15030.1	-5.33234	-16.445	-16.445	AT1G73190.1	aquaporin protein, putative, expressed
	Zjn_sc00003.1.g15450.1	12.9722	13.5697	14.0201	——	——
	Zjn_sc00003.1.g15470.1	15.5812	16.0885	15.7718	AT3G45460.1	zinc finger, putative, expressed
	Zjn_sc00004.1.g01840.1	-13.6942	-13.6942	-13.6942	AT2G32000.1	DNA topoisomerase 3 protein, putative, expressed
	Zjn_sc00004.1.g02540.1	15.1194	15.9939	15.1265	AT3G24495.1	DNA mismatch repair protein MSH6-2, putative, expressed
	Zjn_sc00004.1.g03730.1	13.8308	15.8478	16.2692	——	——
	Zjn_sc00004.1.g08190.1	-12.9492	-12.9492	-12.9492	AT3G56100.1	inactive receptor kinase At2g26730 precursor, putative, expressed
	Zjn_sc00005.1.g05770.1	14.6688	16.6888	14.8192	AT5G22780.1	adapitin protein, putative, expressed
	Zjn_sc00005.1.g09110.1	-13.2479	-13.2479	-13.2479	AT1G68150.1	WRKY32, expressed
	Zjn_sc00006.1.g00050.1	-13.1557	-13.1557	-13.1557	AT1G65480.1	osFTL1 FT-Like1 homologous to Flowering Locus T gene; contains Pfam profile PF01161: Phosphatidylethanolamine-binding protein, expressed
	Zjn_sc00006.1.g06130.1	15.8595	16.2605	18.6173	AT1G50640.1	AP2 domain containing protein, expressed
	Zjn_sc00006.1.g06400.1	13.3751	16.8986	14.5522	AT3G50160.1	plant protein of unknown function domain containing protein, expressed
	Zjn_sc00006.1.g06730.1	13.6519	15.7986	14.2775	AT1G75820.1	receptor protein kinase CLAVATA1 precursor, putative, expressed
	Zjn_sc00006.1.g07390.1	-15.2056	-15.2056	-15.2056	AT1G56100.2	——
	Zjn_sc00007.1.g03410.1	16.052	17.0557	13.6563	AT3G45890.1	DUF647 domain containing protein, putative, expressed
	Zjn_sc00007.1.g11790.1	-13.104	-13.104	-13.104	AT4G27630.2	GPR89A, putative, expressed
	Zjn_sc00008.1.g00570.1	13.8615	14.8247	14.1154	AT1G09770.1	MYB family transcription factor, putative, expressed
	Zjn_sc00008.1.g03720.1	16.1141	14.0027	12.9392	AT5G57780.1	expressed protein
	Zjn_sc00008.1.g04250.1	-13.7906	-13.7906	-13.7906	AT2G32400.1	glutamate receptor, putative, expressed
	Zjn_sc00008.1.g05730.1	16.3858	16.8128	16.0129	AT3G57760.1	OsWAK53b - OsWAK receptor-like protein kinase, expressed
	Zjn_sc00008.1.g08750.1	14.229	15.2061	13.3282	AT4G13010.1	dehydrogenase, putative, expressed
	Zjn_sc00009.1.g05600.1	-13.2094	-13.2094	-13.2094	AT1G44446.2	chlorophyllide a oxygenase, chloroplast precursor, putative, expressed
	Zjn_sc00010.1.g01300.1	-13.1473	-13.1473	-13.1473	AT3G61360.1	tetratricopeptide-like helical, putative, expressed
	Zjn_sc00010.1.g03090.1	14.6589	14.1546	13.7728	AT5G04870.1	CAMK_CAMK_like.2 - CAMK includes calcium/calmodulin depedent protein kinases, expressed
	Zjn_sc00010.1.g04080.1	-13.8038	-13.8038	-13.8038	AT1G48050.1	KAP-2, putative, expressed
	Zjn_sc00011.1.g00090.1	-12.9644	-12.9644	-12.9644	AT3G49210.1	wax synthase, putative, expressed
	Zjn_sc00011.1.g02010.1	14.2452	14.6673	14.2085	AT5G57620.1	MYB family transcription factor, putative, expressed
	Zjn_sc00011.1.g02260.1	-14.5213	-14.5213	-14.5213	AT2G34357.1	expressed protein
	Zjn_sc00011.1.g04400.1	-15.3751	-15.3751	-15.3751	AT2G14720.1	vacuolar-sorting receptor precursor, putative, expressed
	Zjn_sc00011.1.g06450.1	15.3609	16.4452	15.4022	AT4G20740.1	PPR repeat containing protein, expressed
	Zjn_sc00012.1.g02070.1	13.0849	13.7115	13.0988	AT2G25910.2	3-5 exonuclease/ nucleic acid binding protein, putative, expressed
	Zjn_sc00012.1.g03210.1	14.0947	16.2015	13.8396	AT5G56760.1	serine acetyltransferase protein, putative, expressed
	Zjn_sc00012.1.g03490.1	13.6643	13.7288	13.2702	AT2G19210.1	senescence-induced receptor-like serine/threonine-protein kinase precursor, putative, expressed
	Zjn_sc00012.1.g03560.1	13.3009	15.2895	15.4152	AT1G51850.1	receptor-like protein kinase, putative, expressed
	Zjn_sc00012.1.g05960.1	-13.3408	-13.3408	-13.3408	AT1G12950.1	MATE efflux family protein, putative, expressed
	Zjn_sc00013.1.g03540.1	15.6994	16.4822	15.3181	AT1G72060.1	PIII1 - Proteinase inhibitor II family protein precursor, expressed
	Zjn_sc00013.1.g03550.1	16.1507	13.5227	13.5905	AT5G26130.1	SCP-like extracellular protein, expressed
	Zjn_sc00013.1.g03560.1	21.034	18.7307	20.7218	AT1G72060.1	PIII1 - Proteinase inhibitor II family protein precursor, expressed
	Zjn_sc00013.1.g04500.1	-13.9509	-13.9509	-13.9509	AT4G23290.2	TKL_IRAK_DUF26-la.1 - DUF26 kinases have homology to DUF26 containing loci, expressed
	Zjn_sc00013.1.g06630.1	17.7027	16.0913	14.3082	AT1G68450.1	VQ domain containing protein, putative, expressed
	Zjn_sc00013.1.g09420.1	-15.659	-15.659	-15.659	AT3G50010.1	DC1 domain-containing protein, putative, expressed
	Zjn_sc00014.1.g00890.1	-15.5977	-15.5977	-15.5977	AT3G57500.1	expressed protein
	Zjn_sc00014.1.g02100.1	14.0046	16.4311	13.8028	AT4G39950.1	cytochrome P450, putative, expressed
	Zjn_sc00014.1.g02110.1	16.3326	18.6362	16.5425	AT4G39950.1	cytochrome P450, putative, expressed
	Zjn_sc00014.1.g03720.1	-14.1055	-14.1055	-14.1055	AT5G50230.1	WD domain, G-beta repeat domain containing protein, expressed
	Zjn_sc00015.1.g02940.1	-16.0501	-16.0501	-16.0501	AT5G21030.1	argonaute, putative, expressed
	Zjn_sc00015.1.g04300.1	15.4837	14.9962	14.5909	AT1G71460.1	pentatricopeptide, putative, expressed
	Zjn_sc00015.1.g04320.1	-13.4349	-13.4349	-13.4349	AT5G59600.1	pentatricopeptide, putative, expressed
	Zjn_sc00015.1.g08000.1	16.0974	16.6398	17.4716	AT3G13290.1	WD domain, G-beta repeat domain containing protein, expressed
	Zjn_sc00016.1.g01860.1	-14.7667	-14.7667	-14.7667	AT1G13160.1	SDA1, putative, expressed
	Zjn_sc00016.1.g02090.1	13.5536	14.5355	13.2479	AT3G46370.1	receptor-like protein kinase, putative, expressed
	Zjn_sc00016.1.g03120.1	16.0579	16.4236	16.3655	AT3G21290.1	expressed protein
	Zjn_sc00016.1.g04290.1	-18.445	-18.445	-18.445	AT1G15570.1	cyclin, putative, expressed
	Zjn_sc00016.1.g04840.1	-14.538	-14.538	-14.538	AT5G40910.1	transposon protein, putative, CACTA, En/Spm sub-class, expressed
	Zjn_sc00018.1.g00710.1	15.8573	15.4225	13.2269	AT3G57830.1	inactive receptor kinase At2g26730 precursor, putative, expressed
	Zjn_sc00018.1.g01670.1	15.9706	16.3256	16.2028	AT5G28919.1	——
	Zjn_sc00018.1.g02370.1	13.4694	14.9484	13.4616	AT5G59990.2	CCT motif family protein, expressed
	Zjn_sc00018.1.g07570.1	13.7299	14.9825	14.4225	AT3G54320.1	AP2 domain containing protein, expressed
	Zjn_sc00018.1.g07760.1	13.5461	13.5804	13.6176	AT1G31350.1	kelch motif family protein, expressed
	Zjn_sc00020.1.g02210.1	-12.9031	-12.9031	-12.9031	AT5G57130.1	expressed protein
	Zjn_sc00020.1.g02740.1	12.9766	15.5127	14.4717	AT3G22550.1	DUF581 domain containing protein, expressed
	Zjn_sc00020.1.g02970.1	-13.1911	-13.1911	-13.1911	AT5G17560.1	bolA, putative, expressed
	Zjn_sc00020.1.g06390.1	16.4293	17.4866	15.6468	AT3G23460.1	Cyclopropane-fatty-acyl-phospholipid synthase, putative, expressed
	Zjn_sc00021.1.g00580.1	14.9962	13.0391	14.7025	AT5G23770.2	expressed protein
	Zjn_sc00022.1.g02880.1	-16.3118	-16.3118	-16.3118	AT2G04550.1	dual specificity protein phosphatase, putative, expressed
	Zjn_sc00022.1.g04660.1	-14.1287	-14.1287	-14.1287	AT1G27850.1	expressed protein
	Zjn_sc00022.1.g07060.1	4.53284	6.05031	4.04669	AT5G24380.1	transposon protein, putative, unclassified, expressed
	Zjn_sc00022.1.g07080.1	18.3022	19.6642	18.8021	AT5G24380.1	transposon protein, putative, unclassified, expressed
	Zjn_sc00022.1.g07190.1	14.7689	14.4306	14.796	AT3G18310.1	expressed protein
	Zjn_sc00023.1.g04800.1	-15.5101	-15.5101	-15.5101	AT5G17590.1	——
	Zjn_sc00023.1.g05640.1	16.3516	15.9983	16.4834	AT3G07270.2	GTP cyclohydrolase I 1, putative, expressed
	Zjn_sc00023.1.g06830.1	14.9672	16.7834	13.9152	AT1G56170.1	core histone H2A/H2B/H3/H4, putative, expressed
	Zjn_sc00023.1.g06960.1	-15.2993	-15.2993	-15.2993	AT2G20290.1	myosin, putative, expressed
	Zjn_sc00024.1.g00340.1	-12.9906	-12.9906	-12.9906	AT3G10800.1	bZIP transcription factor domain containing protein, expressed
	Zjn_sc00024.1.g01070.1	14.8838	14.9427	14.3874	AT5G57090.1	auxin efflux carrier component, putative, expressed
	Zjn_sc00025.1.g00010.1	-13.3018	-13.3018	-13.3018	AT3G16160.1	tesmin/TSO1-like CXC domain containing protein, expressed
	Zjn_sc00025.1.g00060.1	-15.6075	-15.6075	1.04684	AT3G48350.1	vignain precursor, putative, expressed
	Zjn_sc00025.1.g00650.1	13.0193	15.89	13.9477	AT2G23300.1	transposon protein, putative, unclassified, expressed
	Zjn_sc00027.1.g05960.1	-15.0419	-15.0419	-15.0419	AT1G61170.1	——
	Zjn_sc00028.1.g00290.1	14.2238	16.4433	15.173	AT5G49760.1	leucine-rich repeat family protein, putative, expressed
	Zjn_sc00028.1.g02230.1	-13.3348	-13.3348	-13.3348	AT5G11080.2	ubiquitin family protein, putative, expressed
	Zjn_sc00029.1.g00100.1	13.3886	14.4526	14.4011	ATMG00510.1	NADH-ubiquinone oxidoreductase 49 kDa subunit, putative, expressed
	Zjn_sc00029.1.g03650.1	14.8173	17.7789	16.7641	AT1G12940.1	transporter, major facilitator family, putative, expressed
	Zjn_sc00029.1.g04090.1	14.4557	13.8538	14.6225	AT1G04970.1	BPI/LBP family protein At3g20270 precursor, putative, expressed
	Zjn_sc00029.1.g04730.1	13.2112	14.4157	13.1478	AT1G72420.1	Complex I intermediate-associated protein 30 domain containing protein, putative, expressed
	Zjn_sc00029.1.g05770.1	-13.1644	-13.1644	-13.1644	AT4G13750.1	expressed protein
	Zjn_sc00033.1.g02040.1	-14.881	-14.881	-14.881	AT4G33430.1	BRASSINOSTEROID INSENSITIVE 1-associated receptor kinase 1 precursor, putative, expressed
	Zjn_sc00033.1.g02050.1	-13.2385	-13.2385	-13.2385	AT3G15220.1	STE_PAK_Ste20_MST_like.1 - STE kinases include homologs to sterile 7, sterile 11 and sterile 20 from yeast, expressed
	Zjn_sc00034.1.g00350.1	6.49493	4.82383	6.36737	AT3G19430.1	RCLEA8 - Root cap and Late embryogenesis related family protein precursor, expressed
	Zjn_sc00034.1.g01270.1	15.1647	14.959	13.5715	AT3G09270.1	glutathione S-transferase, putative, expressed
	Zjn_sc00034.1.g05410.1	15.2771	13.0827	13.2238	AT1G44760.1	universal stress protein domain containing protein, putative, expressed
	Zjn_sc00036.1.g00750.1	13.8787	14.7576	14.5303	AT3G12140.3	ENT domain containing protein, expressed
	Zjn_sc00037.1.g01140.1	14.5773	13.5993	13.3731	AT3G24420.1	hydrolase, alpha/beta fold family domain containing protein, expressed
	Zjn_sc00037.1.g01290.1	14.2996	16.316	14.3823	AT3G24503.1	aldehyde dehydrogenase, putative, expressed
	Zjn_sc00037.1.g01360.1	18.3014	17.3693	15.0892	AT5G53250.1	expressed protein
	Zjn_sc00037.1.g03540.1	-14.7044	-14.7044	-14.7044	AT2G40540.1	potassium transporter, putative, expressed
	Zjn_sc00038.1.g00190.1	14.2424	16.5915	14.3251	AT1G34190.1	no apical meristem protein, putative, expressed
	Zjn_sc00038.1.g00730.1	14.5996	14.2463	13.5502	AT5G06540.1	pentatricopeptide, putative, expressed
	Zjn_sc00038.1.g03320.1	-13.0665	-13.0665	-13.0665	AT3G56060.1	HOTHEAD precursor, putative, expressed
	Zjn_sc00039.1.g00510.1	13.9143	13.7976	14.6126	AT4G15900.1	WD domain, G-beta repeat domain containing protein, expressed
	Zjn_sc00039.1.g01290.1	17.4391	16.6886	15.3227	AT3G48850.1	phosphate carrier protein, mitochondrial precursor, putative, expressed
	Zjn_sc00039.1.g02590.1	14.7503	16.4342	13.0452	AT2G29120.1	glutamate receptor, putative, expressed
	Zjn_sc00039.1.g04670.1	13.2931	13.827	13.3173	AT4G00650.1	frigida, putative, expressed
	Zjn_sc00040.1.g03060.1	-15.7657	-15.7657	-15.7657	AT1G26230.2	T-complex protein, putative, expressed
	Zjn_sc00040.1.g04190.1	14.0988	13.7401	14.1344	AT3G10500.1	No apical meristem protein, putative, expressed
	Zjn_sc00041.1.g01240.1	-16.1037	-16.1037	-16.1037	AT3G23760.1	expressed protein
	Zjn_sc00043.1.g00490.1	-14.0837	-14.0837	-14.0837	AT1G79690.1	hydrolase, NUDIX family, domain containing protein, expressed
	Zjn_sc00043.1.g00730.1	-15.7717	-15.7717	-15.7717	AT3G46790.1	CRR2, putative, expressed
	Zjn_sc00043.1.g03280.1	-14.1208	-14.1208	-14.1208	AT5G05430.1	——
	Zjn_sc00044.1.g02670.1	-13.7068	-13.7068	-13.7068	AT3G12090.1	tetraspanin family protein, putative, expressed
	Zjn_sc00045.1.g00710.1	16.0571	15.0608	13.2375	AT3G07040.1	disease resistance protein RPM1, putative, expressed
	Zjn_sc00045.1.g00730.1	16.2896	17.9061	18.4811	AT5G15500.2	ankyrin repeat family protein, putative, expressed
	Zjn_sc00045.1.g03270.1	-13.0175	-13.0175	-13.0175	AT2G32810.2	beta-galactosidase precursor, putative, expressed
	Zjn_sc00046.1.g01290.1	-13.7819	-13.7819	-13.7819	AT3G30230.1	——
	Zjn_sc00047.1.g00280.1	16.2596	17.5262	15.9152	AT2G20610.2	aminotransferase, classes I and II, domain containing protein, expressed
	Zjn_sc00047.1.g02420.1	-15.0318	-15.0318	-15.0318	AT5G03170.1	fasciclin domain containing protein, expressed
	Zjn_sc00048.1.g00050.1	-14.8479	-14.8479	-14.8479	AT4G32980.1	homeobox domain containing protein, expressed
	Zjn_sc00048.1.g01330.1	-13.8229	-13.8229	-13.8229	AT3G19100.1	CAMK_CAMK_like.36 - CAMK includes calcium/calmodulin depedent protein kinases, expressed
	Zjn_sc00049.1.g02540.1	18.2115	19.8618	17.7311	AT3G62580.1	seed maturation protein PM27, putative, expressed
	Zjn_sc00049.1.g04020.1	-15.3206	-15.3206	-15.3206	AT4G16150.1	calmodulin-binding transcription activator 5, putative, expressed
	Zjn_sc00049.1.g04060.1	14.927	13.2191	14.4577	AT1G22470.1	expressed protein
	Zjn_sc00050.1.g01890.1	15.8243	17.4141	16.9705	AT1G73690.1	cyclin-dependent kinase D-1, putative, expressed
	Zjn_sc00050.1.g02330.1	15.821	15.3809	17.0986	AT3G55570.1	expressed protein
	Zjn_sc00050.1.g02340.1	-13.7532	-13.7532	-13.7532	AT1G67530.1	armadillo/beta-catenin repeat family protein, putative, expressed
	Zjn_sc00051.1.g01420.1	-12.9536	-12.9536	-12.9536	AT5G55830.1	expressed protein
	Zjn_sc00051.1.g01460.1	17.5827	18.4106	16.2983	AT4G16900.1	disease resistance protein, putative, expressed
	Zjn_sc00052.1.g00190.1	16.1401	17.1304	15.3354	AT4G35150.1	O-methyltransferase, putative, expressed
	Zjn_sc00052.1.g00270.1	13.9997	13.5009	12.9404	AT5G35450.1	disease resistance protein RPM1, putative, expressed
	Zjn_sc00053.1.g00120.1	-13.445	-13.445	-13.445	AT3G61300.1	anthranilate phosphoribosyltransferase, putative, expressed
	Zjn_sc00053.1.g00230.1	-16.106	-16.106	-16.106	AT1G30130.1	expressed protein
	Zjn_sc00054.1.g00660.1	13.4215	13.3531	13.0631	AT5G02400.1	protein phosphatase 2C, putative, expressed
	Zjn_sc00055.1.g00300.1	-13.2125	-13.2125	-13.2125	AT1G56230.1	DUF1399 containing protein, putative, expressed
	Zjn_sc00056.1.g00020.1	-15.7055	-15.7055	-15.7055	AT5G46400.1	expressed protein
	Zjn_sc00056.1.g00790.1	-15.1346	-15.1346	-15.1346	AT1G67530.1	armadillo/beta-catenin repeat family protein, putative, expressed
	Zjn_sc00056.1.g01540.1	-15.2118	-15.2118	-15.2118	AT5G44410.1	reticuline oxidase-like protein precursor, putative, expressed
	Zjn_sc00056.1.g03720.1	-13.2581	-13.2581	-13.2581	AT3G15040.1	DUF584 domain containing protein, putative, expressed
	Zjn_sc00057.1.g02040.1	15.4788	15.9037	15.6261	AT4G20850.1	OsSub19 - Putative Subtilisin homologue, expressed
	Zjn_sc00058.1.g00420.1	14.9001	15.2398	14.7318	AT1G53350.1	disease resistance protein RPM1, putative, expressed
	Zjn_sc00058.1.g01580.1	-14.8997	-14.8997	-14.8997	AT5G20640.1	DUF567 domain containing protein, putative, expressed
	Zjn_sc00059.1.g00240.1	-13.8379	-13.8379	-13.8379	AT2G35680.1	dual specificity protein phosphatase, putative, expressed
	Zjn_sc00059.1.g01080.1	13.7647	14.2891	13.7189	AT3G03650.1	exostosin family domain containing protein, expressed
	Zjn_sc00059.1.g01640.1	15.8026	17.1226	16.125	——	——
	Zjn_sc00060.1.g00200.1	13.9544	14.448	16.6098	AT1G50900.1	expressed protein
	Zjn_sc00060.1.g01010.1	15.0989	16.8368	15.1944	AT3G16520.1	UDP-glucoronosyl and UDP-glucosyl transferase domain containing protein, expressed
	Zjn_sc00062.1.g00320.1	13.8332	14.442	13.8079	AT4G00800.1	protein binding protein, putative, expressed
	Zjn_sc00063.1.g01260.1	-16.1269	-16.1269	-16.1269	AT2G29740.1	UDP-glucoronosyl and UDP-glucosyl transferase domain containing protein, expressed
	Zjn_sc00065.1.g00030.1	15.9167	17.2219	16.1366	AT1G67040.1	expressed protein
	Zjn_sc00066.1.g00340.1	14.8436	14.4757	13.8361	AT5G25790.1	tesmin/TSO1-like CXC domain containing protein, expressed
	Zjn_sc00067.1.g00230.1	15.1722	15.7628	16.6715	AT5G11240.1	NUC189 domain containing protein, expressed
	Zjn_sc00067.1.g01550.1	-13.6405	-13.6405	-13.6405	AT5G20320.1	Dicer, putative, expressed
	Zjn_sc00067.1.g02840.1	3.34072	3.33435	3.39581	AT5G25940.1	early nodulin 93 ENOD93 protein, putative, expressed
	Zjn_sc00067.1.g03370.1	13.8664	13.9571	12.9899	AT1G11600.1	cytochrome P450, putative, expressed
	Zjn_sc00068.1.g03740.1	14.1495	13.7603	13.1274	AT4G09610.1	GASR6 - Gibberellin-regulated GASA/GAST/Snakin family protein precursor, expressed
	Zjn_sc00069.1.g01500.1	15.0893	16.5699	14.3013	AT3G58000.1	VQ domain containing protein, putative, expressed
	Zjn_sc00071.1.g02090.1	-15.592	-15.592	-15.592	AT5G15390.1	RNA methyltransferase, TrmH family protein, putative, expressed
	Zjn_sc00071.1.g02560.1	-13.1577	-13.1577	-13.1577	AT5G18280.2	nucleoside-triphosphatase, putative, expressed
	Zjn_sc00075.1.g00060.1	13.8697	15.2047	13.7969	AT5G38070.1	protein binding protein, putative, expressed
	Zjn_sc00078.1.g02800.1	14.5148	15.2499	14.709	AT3G12700.1	aspartyl protease family protein, putative, expressed
	Zjn_sc00080.1.g00960.1	13.2013	14.9128	15.2404	AT4G18250.1	Protein kinase domain containing protein, expressed
	Zjn_sc00082.1.g00690.1	-12.9105	-12.9105	-12.9105	AT1G03457.1	RNA recognition motif containing protein, putative, expressed
	Zjn_sc00082.1.g00770.1	6.14911	8.78409	6.18583	AT4G32440.2	agenet domain containing protein, putative, expressed
	Zjn_sc00083.1.g00300.1	13.3819	13.2896	14.1616	AT3G26720.1	lysosomal alpha-mannosidase precursor, putative, expressed
	Zjn_sc00087.1.g00080.1	-13.3867	-13.3867	-13.3867	AT4G27595.1	protein transport protein-related, putative, expressed
	Zjn_sc00087.1.g00660.1	-14.6539	-14.6539	-14.6539	AT5G03140.1	lectin protein kinase family protein, putative, expressed
	Zjn_sc00088.1.g00370.1	14.9556	17.3706	15.6155	AT2G36890.1	MYB family transcription factor, putative, expressed
	Zjn_sc00088.1.g00500.1	13.4526	14.0051	13.4297	AT2G34090.2	MEE18, putative, expressed
	Zjn_sc00088.1.g01210.1	14.1304	17.5944	15.828	AT1G64170.1	ATCHX, putative, expressed
	Zjn_sc00088.1.g02020.1	15.1508	14.7677	15.2032	AT3G50430.1	expressed protein
	Zjn_sc00092.1.g01500.1	16.545	17.1362	16.9221	AT3G48880.1	OsFBX389 - F-box domain containing protein, expressed
	Zjn_sc00095.1.g00080.1	-14.8312	-14.8312	-14.8312	AT5G20570.1	anaphase-promoting complex subunit 11, putative, expressed
	Zjn_sc00097.1.g01510.1	16.0609	15.0835	17.8445	AT3G10120.1	expressed protein
	Zjn_sc00100.1.g01060.1	-13.2758	-13.2758	-13.2758	AT3G59450.1	OsCML22 - Calmodulin-related calcium sensor protein, expressed
	Zjn_sc00105.1.g00310.1	16.1907	17.9217	14.5578	AT1G67860.1	——
	Zjn_sc00106.1.g00380.1	13.6109	12.9075	13.0188	AT2G04280.1	expressed protein
	Zjn_sc00106.1.g01760.1	14.6676	15.8769	14.684	AT3G43850.1	MTD1, putative, expressed
	Zjn_sc00107.1.g00660.1	16.2672	16.5694	17.6133	AT1G07000.1	exo70 exocyst complex subunit domain containing protein, expressed
	Zjn_sc00109.1.g00620.1	13.6183	14.2584	14.8051	AT3G56080.1	methyltransferase, putative, expressed
	Zjn_sc00110.1.g00580.1	14.4215	14.3026	14.3986	AT2G41300.1	strictosidine synthase, putative, expressed
	Zjn_sc00111.1.g00230.1	14.6403	15.3489	15.1579	AT1G19530.1	expressed protein
	Zjn_sc00111.1.g00480.1	-13.5	-13.5	-13.5	AT3G03650.1	exostosin family domain containing protein, expressed
	Zjn_sc00112.1.g00350.1	18.5034	17.5674	18.9585	AT2G18470.1	retrotransposon protein, putative, unclassified, expressed
	Zjn_sc00112.1.g00740.1	13.2419	13.8956	13.2514	AT1G06490.1	1,3-beta-glucan synthase component domain containing protein, expressed
	Zjn_sc00114.1.g00150.1	-13.5793	-13.5793	-13.5793	AT3G60320.1	DUF630/DUF632 domains containing protein, putative, expressed
	Zjn_sc00115.1.g00910.1	-15.0953	-15.0953	-15.0953	AT4G17140.2	expressed protein
	Zjn_sc00116.1.g00750.1	-14.5462	-14.5462	-14.5462	AT5G60335.1	kinase, pfkB family, putative, expressed
	Zjn_sc00118.1.g00020.1	4.11022	6.46487	4.48178	AT4G15180.1	SET domain containing protein, expressed
	Zjn_sc00119.1.g00480.1	13.6743	14.7986	15.3577	AT3G13040.1	Myb-like DNA-binding domain containing protein, putative, expressed
	Zjn_sc00122.1.g01020.1	12.8994	13.4064	13.8433	AT5G20680.1	expressed protein
	Zjn_sc00127.1.g00580.1	-13.4204	-13.4204	-13.4204	AT5G19900.1	PRLI-interacting factor A, putative, expressed
	Zjn_sc00129.1.g00700.1	13.3623	13.7841	13.3488	AT4G23280.1	TKL_IRAK_DUF26-la.5 - DUF26 kinases have homology to DUF26 containing loci, expressed
	Zjn_sc00129.1.g00830.1	15.967	15.6674	15.5201	AT5G49030.3	tRNA synthetase class I, putative, expressed
	Zjn_sc00131.1.g01020.1	14.4503	15.4445	14.3106	AT1G20120.1	GDSL-like lipase/acylhydrolase, putative, expressed
	Zjn_sc00132.1.g00430.1	-12.9835	-12.9835	-12.9835	AT3G49020.1	OsFBX136 - F-box domain containing protein, expressed
	Zjn_sc00141.1.g00800.1	14.362	15.4474	13.2886	AT4G24340.1	bark storage protein A precursor, putative, expressed
	Zjn_sc00142.1.g00560.1	-14.14	-14.14	-14.14	——	——
	Zjn_sc00143.1.g00690.1	16.7228	14.6604	15.1117	AT1G69530.5	expansin precursor, putative, expressed
	Zjn_sc00150.1.g00470.1	13.5952	17.0245	16.6516	AT1G21360.1	GLTP domain containing protein, putative, expressed
	Zjn_sc00150.1.g00660.1	-16.0591	-16.0591	-16.0591	AT1G77610.1	phosphate/phosphoenolpyruvate translocator-related protein, putative, expressed
	Zjn_sc00152.1.g00830.1	-12.9945	-12.9945	-12.9945	AT3G17170.1	ribosomal protein S6, putative, expressed
	Zjn_sc00153.1.g00540.1	13.051	13.9693	13.9662	AT1G80950.1	acyltransferase, putative, expressed
	Zjn_sc00159.1.g00200.1	-13.6279	-13.6279	-13.6279	AT5G24540.1	Os6bglu24 - beta-glucosidase homologue, similar to G. max isohydroxyurate hydrolase, expressed
	Zjn_sc00167.1.g00350.1	12.8747	13.8218	13.2789	AT5G26120.1	alpha-N-arabinofuranosidase A, putative, expressed
	Zjn_sc00168.1.g00160.1	14.5538	18.4677	13.6641	AT4G16740.2	terpene synthase, putative, expressed
	Zjn_sc00187.1.g00050.1	13.9857	14.5149	16.5246	AT2G25050.2	retrotransposon protein, putative, unclassified, expressed
	Zjn_sc00199.1.g00100.1	12.9429	14.0442	13.7464	AT4G35920.1	PLAC8 family protein, expressed
	Zjn_sc00201.1.g00110.1	14.2778	14.7101	14.5582	AT5G25060.1	RNA recognition motif, putative, expressed
	Zjn_sc00209.1.g00160.1	-14.8894	-14.8894	-14.8894	AT5G59740.1	transporter family protein, putative, expressed
	Zjn_sc00211.1.g00180.1	13.8874	17.0284	17.1815	AT5G03920.1	——
	Zjn_sc00249.1.g00060.1	14.3167	14.4133	14.6149	AT1G78550.1	flavonol synthase/flavanone 3-hydroxylase, putative, expressed
	Zjn_sc00271.1.g00040.1	14.1165	14.4615	15.3018	AT1G67710.1	two-component response regulator, putative, expressed
	Zjn_sc00647.1.g00020.1	13.1946	13.9368	14.1945	AT3G55340.1	RNA recognition motif containing protein, expressed
	Zjn_sc00722.1.g00010.1	-13.2198	-13.2198	-13.2198	AT2G41830.1	cyclin-related protein, putative, expressed
	Zjn_sc00825.1.g00010.1	16.192	16.696	17.0207	AT3G23050.1	OsIAA30 - Auxin-responsive Aux/IAA gene family member, expressed
	Zjn_sc00914.1.g00010.1	-13.2866	-13.2866	-13.2866	AT4G33260.2	WD repeat-containing protein, putative, expressed
	Zjn_sc01061.1.g00010.1	13.6562	13.4204	13.128	AT4G38420.1	monocopper oxidase, putative, expressed
	Zjn_sc01199.1.g00010.1	13.9261	14.9152	16.1568	AT1G60950.1	2Fe-2S iron-sulfur cluster binding domain containing protein, expressed
	Zjn_sc01245.1.g00020.1	-12.9277	-12.9277	-12.9277	AT1G13700.1	6-phosphogluconolactonase, putative, expressed
	Zjn_sc01403.1.g00010.1	1.00939	-15.5587	1.29279	AT1G14020.1	auxin-independent growth promoter protein, putative, expressed
	Zjn_sc01736.1.g00010.1	13.9524	13.6547	13.6605	AT2G40030.1	RNA polymerase IV largest subunit, putative, expressed
	Zjn_sc01848.1.g00010.1	14.829	15.0619	15.1325	AT5G54090.1	mutS domain V family protein, expressed
	Zjn_sc02127.1.g00010.1	14.4682	14.9006	14.7776	AT5G03415.2	transcription factor Dp, putative, expressed
	Zjn_sc02359.1.g00010.1	14.7275	14.9281	15.421	AT1G20850.1	xylem cysteine proteinase 2 precursor, putative, expressed
	Zjn_sc02969.1.g00010.1	-14.538	-14.538	-14.538	AT3G48060.1	BAH domain containing protein, putative, expressed
	Zjn_sc03041.1.g00010.1	13.533	14.1246	13.6312	AT5G64090.1	expressed protein
	Zjn_sc03551.1.g00010.1	14.6438	14.0998	13.8488	AT5G20320.1	Dicer, putative, expressed
	Zjn_sc03794.1.g00010.1	-13.9174	-13.9174	-13.9174	AT3G11460.1	pentatricopeptide repeat-containing protein, putative, expressed
	Zjn_sc03825.1.g00010.1	14.5119	13.9334	14.5319	AT5G06570.1	gibberellin receptor GID1L2, putative, expressed
	Zjn_sc03845.1.g00020.1	-13.5884	-13.5884	-13.5884	AT3G06290.1	SAC3/GANP family protein, expressed
	Zjn_sc03851.1.g00010.1	-14.1301	-14.1301	-14.1301	AT5G54280.2	myosin-Vb, putative, expressed
	Zjn_sc04081.1.g00010.1	-15.8384	-15.8384	-15.8384	AT3G27300.1	glucose-6-phosphate 1-dehydrogenase, cytoplasmic isoform, putative, expressed
	Zjn_sc04329.1.g00020.1	14.0731	15.2383	14.012	AT1G48720.1	——
	Zjn_sc04541.1.g00010.1	14.4548	14.7433	15.1982	AT5G11650.1	hydrolase, alpha/beta fold family domain containing protein, expressed
	Zjn_sc04797.1.g00010.1	-12.9065	-12.9065	-12.9065	AT4G33210.1	OsFBL52 - F-box domain and LRR containing protein, expressed
	Zjn_sc04899.1.g00010.1	14.5884	15.8314	14.4681	AT3G60320.1	DUF630/DUF632 domains containing protein, putative, expressed
	Zjn_sc05695.1.g00010.1	-14.2231	-14.2231	-14.2231	AT4G23540.1	expressed protein
	Zjn_sc05840.1.g00010.1	17.854	21.1543	16.2068	AT4G16740.1	terpene synthase, putative, expressed
	Zjn_sc05881.1.g00010.1	-15.1311	-15.1311	-15.1311	AT4G35020.1	ras-related protein, putative, expressed
	Zjn_sc06016.1.g00010.1	16.3443	15.6242	14.7065	AT5G16730.1	protein transport protein-related, putative, expressed
	Zjn_sc06018.1.g00010.1	13.8631	14.8141	13.5547	AT3G46450.1	SEC14 cytosolic factor family protein, putative, expressed
	Zjn_sc06115.1.g00010.1	-14.7622	-14.7622	-14.7622	AT1G18260.1	Sel1 repeat domain containing protein, putative, expressed
	Zjn_sc06150.1.g00010.1	16.4378	17.0662	17.4676	AT1G01490.1	heavy metal-associated domain containing protein, expressed
	Zjn_sc06253.1.g00010.1	16.2699	15.6164	15.6371	AT1G07650.2	receptor-like protein kinase 2, putative, expressed
	Zjn_sc06637.1.g00010.1	15.3355	15.6897	15.6488	AT1G49490.1	uncharacterized protein At4g06744 precursor, putative, expressed
	Zjn_sc06779.1.g00010.1	12.9694	15.4036	12.9263	AT1G33970.1	AIG1, putative, expressed
	Zjn_sc06798.1.g00010.1	14.5232	16.971	16.5664	AT4G08160.1	glycosyl hydrolase family 10 protein, putative, expressed
	Zjn_sc06943.1.g00010.1	15.3545	16.4268	15.3966	AT4G06634.2	ZOS5-01 - C2H2 zinc finger protein, expressed
	Zjn_sc07854.1.g00010.1	13.0009	15.8473	14.9084	AT1G29340.1	spotted leaf 11, putative, expressed
	Zjn_sc08036.1.g00010.1	16.6148	16.2978	15.3861	AT3G01490.1	protein kinase domain containing protein, expressed
	Zjn_sc08532.1.g00010.1	-13.1339	-13.1339	-13.1339	AT3G48770.1	ATP binding protein, putative, expressed
	Zjn_sc09263.1.g00010.1	-13.262	-13.262	-13.262	AT4G03280.1	cytochrome b6-f complex iron-sulfur subunit, chloroplast precursor, putative, expressed
	Zjn_sc09487.1.g00010.1	13.9648	13.5449	13.8668	AT5G44440.1	reticuline oxidase-like protein precursor, putative, expressed
	Zjn_sc09762.1.g00010.1	-16.2789	-16.2789	-16.2789	AT1G51440.1	phospholipase, putative, expressed
	Zjn_sc09773.1.g00010.1	19.955	19.463	21.1117	AT3G06980.1	DEAD-box ATP-dependent RNA helicase, putative, expressed
	Zjn_sc09923.1.g00010.1	-14.2317	-14.2317	-14.2317	AT2G46450.1	cyclic nucleotide-gated ion channel 1, putative, expressed
	Zjn_sc11136.1.g00010.1	13.5908	15.1785	14.7311	AT1G50620.1	BAH domain containing protein, expressed
	Zjn_sc11245.1.g00010.1	19.2892	16.9981	19.2972	AT3G57430.1	pentatricopeptide, putative, expressed
	Zjn_sc11662.1.g00010.1	17.0955	17.4322	14.8922	AT4G38710.1	eukaryotic translation initiation factor 4B, putative, expressed
	Zjn_sc12979.1.g00020.1	15.2177	14.5533	14.3892	AT1G80950.1	acyltransferase, putative, expressed
	Zjn_sc13081.1.g00020.1	-14.3891	-14.3891	-14.3891	AT2G39420.1	lipase, putative, expressed
