# Supplementary material for: Comparative genomics reveals the molecular mechanism of salt adaptation for zoysiagrasses
Source: BMC Plant Biol. 2022 Jul 21;22:355. doi: 10.1186/s12870-022-03752-0 (PMC9306052; doi:10.1186/s12870-022-03752-0)
Supplement: Supplementary file 17 — Additional file 17. [file 12870_2022_3752_MOESM17_ESM.xlsx]

## Sheet: Table S13
Additional file 17: Table S13. Gene enrichment analysis for differentially expressed genes in cluster 1 and 5 in leaf.
Cluster	GO Terms	Function	P-value
Cluster 1	GO:0009094	L-phenylalanine biosynthetic process	0.0012
	GO:1902223	erythrose 4-phosphate/phosphoenolpyruvatte family amino acid biosynthetic process	0.0012
	GO:0009073	aromatic amino acid family biosynthetic process	0.0014
	GO:0009825	multidimensional cell growth	0.002
	GO:0009095	aromatic amino acid family biosynthetic process	0.0024
	GO:0009072	aromatic amino acid family metabolic process	0.005
	GO:0006558	L-phenylalanine metabolic process	0.0058
	GO:1902221	erythrose 4-phosphate/phosphoenolpyruvate family amino acid metabolic process	0.0058
	GO:0006820	anion transport	0.0064
	GO:0006817	phosphate ion transport	0.0065
	GO:0009834	plant-type secondary cell wall biogenesis	0.0105
	GO:0002215	defense response to nematode	0.0136
	GO:0006865	amino acid transport	0.0198
	GO:0048354	mucilage biosynthetic process involved in seed coat development	0.0203
	GO:0048437	floral organ development	0.022
	GO:0015698	inorganic anion transport	0.0235
	GO:0009954	proximal/distal pattern formation	0.0269
	GO:0015994	chlorophyll metabolic process	0.0288
	GO:0051187	cofactor catabolic process	0.029
	GO:0042737	drug catabolic process	0.0301
	GO:0010115	regulation of abscisic acid biosynthetic process	0.0335
	GO:0010192	mucilage biosynthetic process	0.0335
	GO:0048359	mucilage metabolic process involved in seed coat development	0.0335
	GO:0048441	petal development	0.0335
	GO:0048465	corolla development	0.0335
	GO:2000652	regulation of secondary cell wall biogenesis	0.0335
	GO:0098656	anion transmembrane transport	0.0344
	GO:0045490	pectin catabolic process	0.0374
	GO:0010191	mucilage metabolic process	0.0401
	GO:0035435	phosphate ion transmembrane transport	0.0401
	GO:0031349	positive regulation of defense response	0.0453
	GO:0015837	amine transport	0.0466
	GO:0015996	chlorophyll catabolic process	0.0466
	GO:0032890	regulation of organic acid transport	0.0466
	GO:0032973	amino acid export across plasma membrane	0.0466
	GO:0051952	regulation of amine transport	0.0466
	GO:0051955	regulation of amino acid transport	0.0466
	GO:0080143	regulation of amino acid export	0.0466
	GO:1903789	regulation of amino acid transmembrane transmembrane transport	0.0466
Cluster 5	GO:0043496	regulation of protein homodimerization activity	0.0048
	GO:0043393	regulation of protein binding	0.0072
	GO:0007142	male meiosis II	0.012
	GO:0051098	regulation of binding	0.012
	GO:0009639	response to red or far red light	0.0132
	GO:0007135	meiosis II	0.0168
	GO:0061983	meiosis II cell cycle process	0.0168
	GO:0010218	response to far red light	0.0238
	GO:0007140	male meiotic nuclear division	0.0309
	GO:0010305	leaf vascular tissue pattern formation	0.0309
	GO:0010114	response to red light	0.0332
	GO:0007602	phototransduction	0.0402
	GO:0009585	red, far-red light phototransduction	0.0402
	GO:0010051	xylem and phloem pattern formation	0.0402
	GO:0055085	transmembrane transport	0.0424
	GO:0009583	detection of light stimulus	0.0425
	GO:0010224	response to UV-B	0.0425
	GO:0006855	drug transmembrane transport	0.0448
	GO:0010017	red or far-red light signaling pathway	0.0471
	GO:0071489	cellular response to red or far red light	0.0471
	GO:0009581	detection of external stimulus	0.0494
	GO:0009582	detection of abiotic stimulus	0.0494
