# Supplementary material for: Comparative genomics reveals the molecular mechanism of salt adaptation for zoysiagrasses
Source: BMC Plant Biol. 2022 Jul 21;22:355. doi: 10.1186/s12870-022-03752-0 (PMC9306052; doi:10.1186/s12870-022-03752-0)
Supplement: Supplementary file 18 — Additional file 18. [file 12870_2022_3752_MOESM18_ESM.xlsx]

## Sheet: Table S14
Additional file 18: Table S14. Gene enrichment analysis for differentially expressed genes in cluster 1 and 2 in root.
Cluster	GO Terms	Function	P-value
Cluster 1	GO:0015698	inorganic anion transport	7.9e-06
	GO:0006817	phosphate ion transport	1.1e-05
	GO:0006820	anion transport	0.00023
	GO:0010200	response to chitin	0.00141
	GO:0010035	response to inorganic substance	0.00163
	GO:0006811	ion transport	0.00429
	GO:1901698	response to nitrogen compound	0.0061
	GO:0042126	nitrate metabolic process	0.00622
	GO:0042128	nitrate assimilation	0.00622
	GO:2001057	reactive nitrogen species metabolic process	0.00707
	GO:1901700	response to oxygen-containing compound	0.00723
	GO:0010038	response to metal ion	0.0073
	GO:0071941	nitrogen cycle metabolic process	0.00797
	GO:0010132	dhurrin biosynthetic process	0.008
	GO:0019756	cyanogenic glycoside biosynthetic process	0.008
	GO:0042341	cyanogenic glycoside metabolic process	0.008
	GO:0050898	nitrile metabolic process	0.008
	GO:0080028	nitrile biosynthetic process	0.008
	GO:1900704	regulation of siderophore biosynthetic process	0.008
	GO:1900706	positive regulation of siderophore biosynthetic process	0.008
	GO:1901503	ether biosynthetic process	0.008
	GO:1901598	(-)-pinoresinol metabolic process	0.008
	GO:1901599	(-)-pinoresinol biosynthetic process	0.008
	GO:0006081	cellular aldehyde metabolic process	0.00871
	GO:0042493	response to drug	0.00986
	GO:0006813	potassium ion transport	0.01096
	GO:0044550	secondary metabolite biosynthetic process	0.01168
	GO:0010070	zygote asymmetric cell division	0.01594
	GO:0010082	regulation of root meristem growth	0.01594
	GO:0016138	glycoside biosynthetic process	0.01594
	GO:0046864	isoprenoid transport	0.01594
	GO:0046865	terpenoid transport	0.01594
	GO:0080168	abscisic acid transport	0.01594
	GO:1901804	beta-glucoside metabolic process	0.01594
	GO:1901806	beta-glucoside biosynthetic process	0.01594
	GO:0009611	response to wounding	0.01778
	GO:0009806	lignan metabolic process	0.02382
	GO:0009807	lignan biosynthetic process	0.02382
	GO:0010077	maintenance of inflorescence meristem identify	0.02382
	GO:0016094	polyprenol biosynthetic process	0.02382
	GO:0043447	alkane biosynthetic process	0.02382
	GO:0046471	phosphatidylglycerol metabolic process	0.02382
	GO:0046685	response to arsenic-containing substance	0.02382
	GO:1900378	positive regulation of secondary metabolite biosynthetic process	0.02382
	GO:0010243	response to organonitrogen compound	0.02535
	GO:0009628	response to abiotic stimulus	0.02893
	GO:0006636	unsaturated fatty acid biosynthetic process	0.03164
	GO:0009237	siderophore metabolic process	0.03164
	GO:0016093	polyprenol metabolic process	0.03164
	GO:0019290	siderophore biosynthetic process	0.03164
	GO:0043446	cellular alkane metabolic process	0.03164
	GO:0046294	formaldehyde catabolic process	0.03164
	GO:0071731	response to nitric oxide	0.03164
	GO:0097366	response to bronchodilator	0.03164
	GO:0110095	cellular detoxification of aldehyde	0.03164
	GO:0110096	cellular response to aldehyde	0.03164
	GO:0006950	response to stress	0.03724
	GO:0006542	glutamine biosynthetic process	0.03939
	GO:0009969	xyloglucan biosynthetic process	0.03939
	GO:0016137	glycoside metabolic process	0.03939
	GO:0019566	arabinose metabolic process	0.03939
	GO:0046292	formaldehyde metabolic process	0.03939
	GO:0046373	L-arabinose metabolic process	0.03939
	GO:1900425	negative regulation of defense response to bacterium	0.03939
	GO:0010073	meristem maintenance	0.04247
	GO:0010048	vernalization response	0.04708
	GO:0015706	nitrate transport	0.04708
	GO:0035435	phosphate ion transmembrane transport	0.04708
	GO:1990641	response to iron ion starvation	0.04708
	GO:0009739	response to gibberellin	0.04825
	GO:0048573	photoperiodism, flowering	0.04825
Cluster 2	GO:0009909	regulation of flower development	0.0028
	GO:0045132	meiotic chromosome segregation	0.0035
	GO:0034421	post-translational protein acetylation	0.0045
	GO:0048831	regulation of shoot system development	0.008
	GO:0019079	viral genome replication	0.0089
	GO:0019310	inositol catabolic process	0.0089
	GO:0019627	urea metabolic process	0.0089
	GO:0043419	urea catabolic process	0.0089
	GO:0046786	viral replication complex formation and maintenance	0.0089
	GO:0043687	post-translational protein modification	0.0134
	GO:0071051	polyadenylation-dependent snoRNA 3'-end processing	0.0134
	GO:2000241	regulation of reproductive process	0.014
	GO:0045454	cell redox homeostasis	0.015
	GO:0140013	meiotic nuclear division	0.0172
	GO:0043605	cellular amide catabolic process	0.0178
	GO:0051052	regulation of DNA metabolic process	0.0179
	GO:0048580	regulation of post-embryonic development	0.0191
	GO:0044403	symbiont process	0.0251
	GO:0019058	viral life cycle	0.0266
	GO:0031126	snoRNA 3'-end processing	0.0266
	GO:0034475	U4 snRNA 3'-end processing	0.0266
	GO:0044419	interspecies interaction between organisms	0.0277
	GO:0098813	nuclear chromosome segregation	0.0277
	GO:0034472	snRNA 3'-end processing	0.0309
	GO:1903046	meiotic cell cycle process	0.0323
	GO:0009638	phototropism	0.0353
	GO:0043144	snoRNA processing	0.0353
	GO:0044030	regulation of DNA methylation	0.0353
	GO:0048825	cotyledon development	0.0353
	GO:0071028	nuclear mRNA surveillance	0.0353
	GO:0071577	zinc ion transmembrane transport	0.0353
	GO:1902288	regulation of defense response to oomycetes	0.0353
	GO:1902290	positive regulation of defense response to external stimulus	0.0353
	GO:0007059	chromosome segregation	0.0361
	GO:0000038	very long-chain fatty acid metabolic process	0.0396
	GO:0006829	zinc ion transport	0.0396
	GO:0009877	nodulation	0.0396
	GO:0016074	snoRNA metabolic process	0.0396
	GO:0016075	rRNA catabolic process	0.0396
	GO:0034427	nuclear-transcribed mRNA catabolic process	0.0396
	GO:0071027	nuclear RNA surveillance	0.0396
	GO:0042737	drug catabolic process	0.0421
	GO:0051321	meiotic cell cycle	0.0432
	GO:0071025	RNA surveillance	0.0439
	GO:0019725	cellular homeostasis	0.0471
	GO:2000026	regulation of multicellular organismal developmet	0.0478
	GO:0016180	snRNA processing	0.0482
	GO:0031935	regulation of chromatin silencing	0.0482
	GO:0034661	ncRNA catabolic process	0.0482
	GO:0045039	protein import into mitochondrial inner membrance	0.0482
	GO:0046174	polyol catabolic process	0.0482
