# Supplementary material for: Comparative genomics reveals the molecular mechanism of salt adaptation for zoysiagrasses
Source: BMC Plant Biol. 2022 Jul 21;22:355. doi: 10.1186/s12870-022-03752-0 (PMC9306052; doi:10.1186/s12870-022-03752-0)
Supplement: Supplementary file 20 — Additional file 20. [file 12870_2022_3752_MOESM20_ESM.xlsx]

## Sheet: Table S15
Additional file 20: Table S15. Gene enrichment analysis for differentially expressed genes derived from A and B subgenome of cluster 1 in root.
Subgenome	GO Terms	Function	P-value
A subgenome	GO:0006081	cellular aldehyde metabolic process	0.00037
	GO:1900704	regulation of siderophore biosynthetic process	0.00267
	GO:1900706	positive regulation of siderophore biosynthetic process	0.00267
	GO:1901503	ether biosynthetic process	0.00267
	GO:1901598	(-)-pinoresinol metabolic process	0.00267
	GO:1901599	(-)-pinoresinol biosynthetic process	0.00267
	GO:0008150	biological_process	0.00633
	GO:0009806	lignan metabolic process	0.00798
	GO:0009807	lignan biosynthetic process	0.00798
	GO:0043447	alkane biosynthetic process	0.00798
	GO:0046471	phosphatidylglycerol metabolic process	0.00798
	GO:0046685	response to arsenic-containing substance	0.00798
	GO:1900378	positive regulation of secondary metabolite biosynthetic process	0.00798
	GO:0042493	response to drug	0.00913
	GO:0006636	unsaturated fatty acid biosynthetic process	0.01063
	GO:0009237	siderophore metabolic process	0.01063
	GO:0019290	siderophore biosynthetic process	0.01063
	GO:0043446	cellular alkane metabolic process	0.01063
	GO:0046294	formaldehyde catabolic process	0.01063
	GO:0071731	response to nitric oxide	0.01063
	GO:0097366	response to bronchodilator	0.01063
	GO:0110095	cellular detoxification of aldehyde	0.01063
	GO:0110096	cellular response to aldehyde	0.01063
	GO:0044550	secondary metabolite biosynthetic process	0.01072
	GO:0009873	ethylene-activated signaling pathway	0.01179
	GO:0071369	cellular response to ethylene stimulus	0.01291
	GO:0046292	formaldehyde metabolic process	0.01327
	GO:1990641	response to iron ion starvation	0.01591
	GO:0019184	nonribosomal peptide biosynthetic process	0.01853
	GO:0046185	aldehyde catabolic process	0.01853
	GO:0051194	positive regulation of cofactor metabolic process	0.01853
	GO:1901575	organic substance catabolic process	0.01899
	GO:0010039	response to iron ion	0.02115
	GO:0010104	regulation of ethylene-activated signaling pathway	0.02115
	GO:0033559	unsaturated fatty acid metabolic process	0.02115
	GO:0046184	aldehyde biosynthetic process	0.02115
	GO:0070297	regulation of phosphorelay signal transduction system	0.02115
	GO:0070734	histone H3-K27 methylation	0.02115
	GO:1900376	regulation of secondary metabolite biosythetic process	0.02115
	GO:0009723	response to ethylene	0.02239
	GO:0009870	defense response signaling pathway, resistance gene-dependent	0.02377
	GO:0018130	heterocycle biosynthetic process	0.02586
	GO:0010025	wax biosynthetic process	0.02637
	GO:0046189	phenol-containing compound biosynthetic process	0.02637
	GO:0010038	response to metal ion	0.02689
	GO:0019438	aromatic compound biosynthetic process	0.02783
	GO:0010166	wax metabolic process	0.02897
	GO:0051193	regulation of cofactor metabolic process	0.03157
	GO:1990748	cellular detoxification	0.03157
	GO:0000160	phosphorelay signal transduction system	0.03173
	GO:0097237	cellular response to toxic substance	0.03415
	GO:1901570	fatty acid derivative biosynthetic process	0.03415
	GO:0009056	catabolic process	0.03554
	GO:0019748	secondary metabolic process	0.03571
	GO:1901362	organic cyclic compound biosynthetic process	0.03599
	GO:0010035	response to inorganic substance	0.03652
	GO:0006535	cysteine biosynthetic process from serine	0.03673
	GO:0034654	nucleobase-containing compound biosynthetic process	0.0412
	GO:0016042	lipid catabolic process	0.04171
	GO:0048586	regulation of long-day photoperiodism, flowering	0.04187
	GO:0098754	detoxification	0.04443
	GO:0006817	phosphate ion transport	0.04698
	GO:0019344	cysteine biosynthetic process	0.04698
	GO:0034250	positive regulation of cellular amide metabolic process	0.04698
	GO:0006855	drug transmembrane transport	0.04953
	GO:0006885	regulation of pH	0.04953
B subgenome	GO:0006817	phosphate ion transport	2.5e-05
	GO:0015698	inorganic anion transport	0.0002
	GO:0009611	response to wounding	0.0015
	GO:0006950	response to stress	0.003
	GO:0010200	response to chitin	0.0037
	GO:0006820	anion transport	0.0053
	GO:0010070	zygote asymmetric cell division	0.0065
	GO:0010082	regulation of root meristem growth	0.0065
	GO:0010073	meristem maintenance	0.0079
	GO:0009739	response to gibberellin	0.009
	GO:0010077	maintenance of inflorescence meristem identify	0.0098
	GO:1901700	response to oxygen-containing compound	0.0114
	GO:0010035	response to inorganic substance	0.0122
	GO:0001101	response to acid chemical	0.014
	GO:0006542	glutamine biosynthetic process	0.0162
	GO:1900425	negative regulation of defense response to bacterium	0.0162
	GO:0010048	vernalization response	0.0195
	GO:0035435	phosphate ion transmembrane transport	0.0195
	GO:0009735	response to cytokinin	0.0201
	GO:0006811	ion transport	0.0206
	GO:0009651	response to salt stress	0.021
	GO:0002832	negative regulation of response to biotic stimulus	0.0259
	GO:0010449	root meristem growth	0.0259
	GO:0032102	negative regulation of response to external stimulus	0.0259
	GO:0010243	response to organonitrogen compound	0.0274
	GO:0009628	response to abiotic stimulus	0.0284
	GO:0043901	negative regulation of multi-organism process	0.0291
	GO:0006970	response to osmotic stress	0.0294
	GO:0048507	meristem development	0.03
	GO:0006094	gluconeogenesis	0.0322
	GO:0019319	hexose biosynthetic process	0.0322
	GO:0098661	inorganic anion transmembrane transport	0.0322
	GO:0010075	regulation of meristem growth	0.0354
	GO:0009266	response to temperature stimulus	0.036
	GO:0010038	response to metal ion	0.0392
	GO:0009911	positive regulation of flower development	0.0417
	GO:0042631	cellular response to water deprivation	0.0449
	GO:0071462	cellular response to water stimulus	0.0449
	GO:2000280	regulation of root development	0.048
	GO:0010033	response to organic substance	0.0493
