# Supplementary material for: Comparative genomics reveals the molecular mechanism of salt adaptation for zoysiagrasses
Source: BMC Plant Biol. 2022 Jul 21;22:355. doi: 10.1186/s12870-022-03752-0 (PMC9306052; doi:10.1186/s12870-022-03752-0)
Supplement: Supplementary file 22 — Additional file 22. [file 12870_2022_3752_MOESM22_ESM.xlsx]

## Sheet: Table S16
Additional file 22: Table S16. The differential expression pattern of 104 paralogous gene pairs in both leaf and root.
Oropetium thomaeum gene	Paralogous copy 1	1h_Leaf		24h_Leaf		72h_Leaf		1h_Root		24h_Root		72h_Root		Paralogous copy 2	1h_Leaf		24h_Leaf		72h_Leaf		1h_Root		24h_Root		72h_Root
		Log2(Fold change)	P-value	Log2(Fold change)	P-value	Log2(Fold change)	P-value	Log2(Fold change)	P-value	Log2(Fold change)	P-value	Log2(Fold change)	P-value		Log2(Fold change)	P-value	Log2(Fold change)	P-value	Log2(Fold change)	P-value	Log2(Fold change)	P-value	Log2(Fold change)	P-value	Log2(Fold change)	P-value
Ot_Chr1_02502	Zjn_sc00020.1.g00590.1	0.00424229	0.99765	-0.154475	0.913	-0.383599	0.78605	-0.0912875	0.9507	0.330318	0.8155	-0.00657705	0.9963	Zjn_sc00020.1.g00590.1	11.1551	1	14.2311	0.014	12.9378	0.0303	9.93915	1	0	1	0	1
Ot_Chr1_02862	Zjn_sc00007.1.g11190.1	11.1906	1	0	1	0	1	0.00797972	0.931	-13.5668	0.0334	1.06606	0.5762	Zjn_sc00007.1.g11190.1	0	1	0	1	11.4618	1	0	1	0	1	11.644	1
Ot_Chr1_04167	Zjn_sc00022.1.g01680.1	-1.19598	0.4048	-2.15759	0.1486	-1.16887	0.4159	1.33534	0.3488	2.42696	0.10145	1.16368	0.41615	Zjn_sc00022.1.g01680.1	-0.983591	0.49775	-2.10418	0.1546	-1.03116	0.47945	2.09515	0.1287	3.21611	0.03055	1.7805	0.18915
Ot_Chr1_11139	Zjn_sc00020.1.g03840.1	13.598	0.0252	12.3751	1	13.3857	0.03505	0.167286	1	-11.4278	1	-0.886198	1	Zjn_sc00020.1.g03840.1	2.52936	0.25285	1.76449	0.3914	2.38588	0.26465	0	1	0	1	0	1
Ot_Chr1_11373	Zjn_sc00005.1.g00380.1	-0.00237455	0.9979	1.13973	0.42985	0.679122	0.6386	1.92699	0.16295	3.16075	0.03615	1.37672	0.3052	Zjn_sc00005.1.g00380.1	0	1	0	1	11.3385	1	0.892531	0.51555	0.635332	0.63765	0.434972	0.74435
Ot_Chr1_19386	Zjn_sc00007.1.g08350.1	11.688	1	10.7985	1	13.984	0.0056	-1.25043	0.5718	-13.3203	0.07855	-1.35335	0.5503	Zjn_sc00007.1.g08350.1	11.675	1	0	1	0	1	-1.5317	0.447	-4.62516	0.05835	-1.75468	0.38015
Ot_Chr1_19389	Zjn_sc00022.1.g04900.1	0	1	0	1	0	1	14.1354	0.0077	9.4542	1	12.6566	1	Zjn_sc00022.1.g04900.1	-2.03235	1	-11.4736	1	-11.4736	1	-0.902332	1	1.05577	1	0.999233	1
Ot_Chr1_20020	Zjn_sc00059.1.g00100.1	-1.75351	0.1583	-1.20382	0.31445	-1.60301	0.1891	2.5329	0.47455	3.33652	0.28575	1.2792	1	Zjn_sc00059.1.g00100.1	-3.01588	0.04495	-1.78038	0.2215	-2.58032	0.08215	-0.690812	0.7154	-0.659162	0.73015	-0.611047	0.7489
Ot_Chr1_21147	Zjn_sc00022.1.g05590.1	9.50402	1	11.1876	1	13.7963	0.0056	13.1853	0.00905	12.168	1	11.2035	1	Zjn_sc00022.1.g05590.1	10.9873	1	10.4759	1	13.1268	0.01665	11.7552	1	11.5045	1	11.1109	1
Ot_Chr1_24654	Zjn_sc00076.1.g00580.1	-1.28033	0.42595	-4.00938	0.04995	-1.24575	0.4433	1.75304	0.3939	2.70985	0.21825	1.68007	0.40175	Zjn_sc00076.1.g00580.1	-1.16512	0.48305	-1.54752	0.23225	-0.963852	0.56235	0.168476	0.90005	0.236084	0.8915	0.108236	0.93525
Ot_Chr1_28379	Zjn_sc00102.1.g01670.1	1.539	1	-9.25888	1	-0.228689	1	8.97756	1	10.9715	1	8.91333	1	Zjn_sc00102.1.g01670.1	13.4863	0.0088	11.5023	1	11.311	1	11.6721	1	14.4933	0.0062	11.5968	1
Ot_Chr1_n30525	Zjn_sc00020.1.g02750.1	0.106909	0.9609	1.30142	0.44775	-0.434163	0.8354	1.71888	0.30145	3.59404	0.07075	1.57672	0.33855	Zjn_sc00020.1.g02750.1	0.397766	0.8307	-1.50603	0.4565	-0.830225	0.66015	1.44649	0.463	4.05048	0.04485	1.81191	0.3687
Ot_Chr1_n30693	Zjn_sc00100.1.g00420.1	0	1	0	1	0	1	13.683	0.0102	13.3819	0.00805	9.01678	1	Zjn_sc00100.1.g00420.1	9.01732	1	12.3599	1	11.7017	1	-0.146012	0.9304	-0.578227	0.72135	-1.30244	0.55445
Ot_Chr1_n31568	Zjn_sc00053.1.g01660.1	0	1	0	1	0	1	8.3914	0.03305	5.70526	0.04995	3.47421	0.0966	Zjn_sc00053.1.g01660.1	1.20526	0.5354	1.43554	0.46035	0.946529	0.6234	2.17543	0.12555	0.349453	0.78515	0.161582	0.89855
Ot_Chr1_n31827	Zjn_sc00064.1.g00880.1	0	1	0	1	0	1	9.35854	1	0	1	0	1	Zjn_sc00064.1.g00880.1	-13.1321	0.01515	-3.49995	0.0824	-0.541161	0.77275	2.08994	1	1.09627	1	1.33498	1
Ot_Chr10_16959	Zjn_sc00141.1.g00400.1	-0.0133803	1	1.67576	1	0.0803803	1	-0.63426	0.6451	-3.04253	0.12115	-1.40899	0.3031	Zjn_sc00141.1.g00400.1	-2.89521	0.2612	-1.9275	0.3346	-3.66247	0.18255	-0.938308	0.47215	-3.42239	0.03625	-1.09495	0.48565
Ot_Chr10_26045	Zjn_sc00105.1.g00050.1	-1.1279	0.41145	-1.29023	0.3498	-1.58361	0.2613	0.678317	0.6448	2.98188	0.0474	1.04373	0.476	Zjn_sc00105.1.g00050.1	-0.032891	0.98165	-0.276361	0.83815	-0.12948	0.9244	0.432503	0.7615	0.982418	0.48965	0.725947	0.6083
Ot_Chr10_26131	Zjn_sc00105.1.g00500.1	0	1	0	1	0	1	11.9672	1	9.87501	1	0	1	Zjn_sc00105.1.g00500.1	-4.52809	0.0316	-3.93107	0.0513	-4.31369	0.03805	0.911	0.58645	0.32019	0.84085	-0.495337	0.81555
Ot_Chr10_26132	Zjn_sc00105.1.g00520.1	-0.0145096	0.9914	-0.114722	0.93605	-1.21053	0.41265	3.22495	0.17195	6.1902	0.0433	1.58718	0.41115	Zjn_sc00105.1.g00520.1	0.449642	0.7292	0.506968	0.69125	-0.052667	0.9682	0.289773	0.828	0.583039	0.65955	0.181114	0.8913
Ot_Chr10_n30343	Zjn_sc00088.1.g02300.1	-1.01408	0.62505	0.623496	0.78185	-1.16759	0.57835	-0.986605	0.4695	0.193691	0.89055	0.658101	0.643	Zjn_sc00088.1.g02300.1	0	1	14.7273	0.0209	0	1	-16.3131	0.07985	-16.3131	0.07985	0.1651	0.4428
Ot_Chr2_06083	Zjn_sc00018.1.g07270.1	-1.29407	0.51275	1.0381	0.58535	-0.303487	0.8717	11.7329	1	13.6964	0.01165	11.9874	1	Zjn_sc00018.1.g07270.1	-1.13207	0.5535	0.350777	0.8509	-1.13188	0.55725	9.33823	1	12.3127	1	10.8268	1
Ot_Chr2_06331	Zjn_sc00182.1.g00130.1	10.2531	1	13.0608	0.03385	12.0277	1	-2.68862	0.2114	0.444787	0.82795	-6.08318	0.05865	Zjn_sc00182.1.g00130.1	0.310558	0.86815	-1.26726	1	2.04052	0.31565	0	1	0	1	0	1
Ot_Chr2_06355	Zjn_sc00219.1.g00090.1	-1.78857	0.3004	-4.13851	0.0464	-2.39973	0.1743	1.36815	0.53265	1.5501	0.47995	0.934223	0.6613	Zjn_sc00219.1.g00090.1	-1.34239	0.3466	-1.80423	0.2134	-1.60467	0.26615	-0.21935	0.8811	-0.542974	0.7011	-0.213225	0.88065
Ot_Chr2_15601	Zjn_sc00068.1.g00950.1	0.387076	0.85635	0.216816	0.91495	0.354224	0.86395	4.23283	0.1237	6.13485	0.0655	3.50647	0.14825	Zjn_sc00068.1.g00950.1	-0.728023	0.61175	-1.15285	0.43435	-1.04747	0.4761	3.5099	0.0642	5.22884	0.0345	2.74583	0.2094
Ot_Chr2_15836	Zjn_sc00008.1.g04810.1	0.20914	1	0.420269	1	0.0177812	1	-1.47172	0.307	-1.90096	0.18745	-1.56591	0.2745	Zjn_sc00008.1.g04810.1	0	1	0	1	13.1892	0.0072	-1.2391	0.45	-1.42602	0.3998	-1.23931	0.4519
Ot_Chr2_15856	Zjn_sc00069.1.g01240.1	-0.186447	0.9203	1.30335	0.5117	0.275952	0.874	0.64918	0.73945	0.617092	0.7513	-1.08426	0.5698	Zjn_sc00069.1.g01240.1	12.9035	0.0498	13.2877	0.04805	13.8724	0.02235	0.585087	0.7547	1.54	0.4627	-4.08385	0.05645
Ot_Chr2_16252	Zjn_sc00068.1.g01940.1	2.3478	0.167	4.00766	0.0438	2.37206	0.16405	1.23617	0.3896	-1.04347	0.4642	-1.15665	0.41385	Zjn_sc00068.1.g01940.1	0.942755	1	1.51047	1	2.04964	1	0.500958	0.7048	-1.44793	0.3994	-0.415888	0.7481
Ot_Chr2_n32022	Zjn_sc00068.1.g02990.1	-0.696499	0.6625	-0.66718	0.6781	-0.724532	0.6499	1.36877	0.4059	1.65633	0.3247	0.692781	0.7487	Zjn_sc00068.1.g02990.1	-14.437	0.01885	-14.437	0.01885	-14.437	0.01885	0	1	0	1	0	1
Ot_Chr2_n32568	Zjn_sc00049.1.g02290.1	-3.0082	0.04505	-1.43304	0.31965	-1.15414	0.42415	0.30651	0.82755	-0.0364754	0.9791	-0.270294	0.85015	Zjn_sc00049.1.g02290.1	1.00142	1	1.15578	1	1.46406	1	3.11822	0.09735	2.30129	0.18925	1.28616	0.4231
Ot_Chr2_n32916	Zjn_sc00008.1.g07610.1	0.616023	0.73855	1.5403	0.4377	0.160355	0.9228	2.18702	0.12735	1.60862	0.25835	-0.553232	0.67445	Zjn_sc00008.1.g07610.1	0	1	10.5518	1	10.334	1	-2.17121	0.31365	-3.74958	0.0805	-14.5004	0.0167
Ot_Chr2_n33001	Zjn_sc00018.1.g02790.1	13.2432	0.0498	12.1298	1	10.9538	1	-1.70925	0.295	-1.98343	0.22825	-0.888029	0.587	Zjn_sc00018.1.g02790.1	0.308375	0.86495	-0.849136	0.3557	0.326924	0.849	-2.19603	0.2271	-1.93672	0.28415	-1.05904	0.42925
Ot_Chr2_n33060	Zjn_sc00039.1.g02590.1	-1.60687	0.34995	-0.941953	0.58105	-2.22578	0.18915	2.17029	0.3152	3.32118	0.08035	-0.226517	0.9018	Zjn_sc00039.1.g02590.1	-2.06663	0.20565	-1.91536	0.2345	-2.1457	0.19265	14.7503	0.0058	16.4342	5e-05	13.0452	0.01745
Ot_Chr3_06870	Zjn_sc00043.1.g01060.1	-1.33131	0.4844	-1.15014	0.54625	-2.3958	0.2855	-0.400919	0.85395	-2.42834	0.2588	-2.41485	0.2646	Zjn_sc00043.1.g01060.1	-1.48885	0.49015	-3.27063	0.1222	-2.42063	0.13875	-1.23849	0.53835	-15.2045	0.02055	-1.29277	0.52835
Ot_Chr3_07048	Zjn_sc00011.1.g03760.1	-0.34818	0.80925	-1.30526	0.35315	-0.694394	0.6226	2.13456	0.1331	2.89494	0.04685	0.922467	0.50265	Zjn_sc00011.1.g03760.1	-1.61109	0.2456	-1.52097	0.26905	-1.9924	0.15155	0.792746	0.5683	1.80215	0.2152	0.426327	0.7575
Ot_Chr3_07273	Zjn_sc00005.1.g04570.1	-0.654117	0.6374	0.5237	0.7068	0.0129514	0.99115	-0.300675	0.8344	0.0430867	0.9737	0.11232	0.9372	Zjn_sc00005.1.g04570.1	-3.38156	0.02845	-2.66433	0.0722	-3.16046	0.036	0.0957945	0.9581	1.16881	0.5649	0.37736	0.8467
Ot_Chr3_07300	Zjn_sc00005.1.g04300.1	-15.0954	0.01885	-15.0954	0.01885	-0.956307	0.08245	14.7936	0.0221	0	1	0	1	Zjn_sc00005.1.g04300.1	-0.142335	0.9151	-0.228592	0.86295	-0.307666	0.8102	0.103469	0.9373	0.186175	0.88345	0.410988	0.7528
Ot_Chr3_07307	Zjn_sc00005.1.g04200.1	-0.955755	0.62105	0.192661	0.9127	0.276283	0.8767	14.346	0.0187	13.9642	0.0161	11.9261	1	Zjn_sc00005.1.g04200.1	0	1	11.0108	1	10.7816	1	-0.784201	0.6739	-0.497273	0.79085	1.23171	0.54245
Ot_Chr3_09967	Zjn_sc00034.1.g01110.1	2.22359	0.20225	1.75582	0.43585	1.39404	0.51965	1.95232	0.2443	4.50961	0.03275	3.44109	0.07315	Zjn_sc00034.1.g01110.1	-1.46446	0.4132	-0.0439412	0.9724	-0.140112	0.91655	1.78314	0.39615	4.58579	0.1472	4.47248	0.14975
Ot_Chr3_12372	Zjn_sc00029.1.g04640.1	0	1	0	1	0	1	-0.485133	0.71255	-2.63142	0.13565	-1.07365	0.52795	Zjn_sc00029.1.g04640.1	0	1	0	1	0	1	-1.10875	0.39315	-4.47673	0.04275	-1.32587	0.44665
Ot_Chr3_13066	Zjn_sc00009.1.g03850.1	0.955367	0.6184	2.51951	0.24845	2.03492	0.3214	-1.19722	0.40015	-3.33976	0.0294	-1.35948	0.34675	Zjn_sc00009.1.g03850.1	0.13322	0.9115	0.970286	0.4546	0.872443	0.4936	0.971689	0.46595	0.158658	0.90805	0.279441	0.83635
Ot_Chr3_18017	Zjn_sc00043.1.g03040.1	0	1	0	1	0	1	15.4535	0.0051	14.058	0.00845	11.8222	1	Zjn_sc00043.1.g03040.1	0.223387	0.8869	0.447022	0.77825	-0.136776	0.9477	-0.960247	0.54925	-1.68125	0.3067	-0.983932	0.52975
Ot_Chr3_18783	Zjn_sc00040.1.g04320.1	6.01154	0.16975	4.87095	0.2002	3.51298	0.2341	1.11897	0.5771	0.776174	0.6952	-0.850118	1	Zjn_sc00040.1.g04320.1	4.42981	0.07245	7.81712	0.03755	2.60656	1	1.55643	0.33455	3.78927	0.05815	0.486331	0.81
Ot_Chr3_19436	Zjn_sc00036.1.g02710.1	0	1	10.1116	1	0	1	12.5619	1	13.9126	0.01165	9.92332	1	Zjn_sc00036.1.g02710.1	0.942952	1	3.17816	0.24745	2.82556	0.27095	12.0381	1	9.66022	1	10.177	1
Ot_Chr3_22244	Zjn_sc04644.1.g00010.1	-9.79219	1	-9.79219	1	-9.79219	1	0	1	0	1	0	1	Zjn_sc04644.1.g00010.1	9.91327	1	12.9771	0.025	9.67406	1	12.2794	1	11.2682	1	10.612	1
Ot_Chr3_22874	Zjn_sc06664.1.g00010.1	1.56119	0.30525	2.08261	0.2108	0.979879	0.39435	2.06127	0.36515	1.26413	0.54605	1.78563	0.42625	Zjn_sc06664.1.g00010.1	-16.2672	0.01885	1.36907	0.3025	0.69934	0.408	0.762266	0.71705	1.46054	0.5015	1.94293	0.4152
Ot_Chr3_22895	Zjn_sc00005.1.g02310.1	0	1	0	1	13.3127	0.0303	-0.516725	0.77915	0.345157	0.85545	-0.629118	0.73685	Zjn_sc00005.1.g02310.1	-0.0340552	0.9842	1.10274	0.59975	1.38363	0.5263	0.503568	0.8214	0.895423	0.5858	-0.173695	0.9338
Ot_Chr3_22978	Zjn_sc00005.1.g03230.1	0.221049	0.90755	-0.0266252	0.9856	-0.452599	0.81015	2.04187	0.23865	3.22325	0.0949	-0.619049	0.75245	Zjn_sc00005.1.g03230.1	-1.93421	0.3379	-1.82287	0.3617	-1.07812	0.56585	0.919088	0.6657	4.20821	0.04385	-0.0181416	0.9878
Ot_Chr3_27758	Zjn_sc00043.1.g00420.1	-0.599729	0.6741	-0.129519	0.9278	-0.305486	0.8333	2.14636	0.14405	2.91024	0.0453	-0.0916821	0.94885	Zjn_sc00043.1.g00420.1	-0.517083	0.6942	0.653379	0.6324	0.412882	0.76425	0.00827812	0.99535	0.145896	0.917	-0.577741	0.6705
Ot_Chr3_28299	Zjn_sc00005.1.g02900.1	0	1	0	1	0	1	15.2612	0.06	14.8568	0.07365	13.2105	0.02315	Zjn_sc00005.1.g02900.1	9.67898	1	0	1	0	1	10.4548	1	9.98918	1	0	1
Ot_Chr3_n33564	Zjn_sc00029.1.g01020.1	0.935995	0.6971	0.508472	1	-11.9538	1	-0.215806	0.90095	-13.4832	0.0413	-1.28431	0.56095	Zjn_sc00029.1.g01020.1	12.1059	1	12.1197	1	12.312	1	-1.46011	1	-12.7634	1	-2.53512	1
Ot_Chr3_n33583	Zjn_sc00036.1.g01190.1	-0.425029	0.8042	-1.03608	0.57585	-1.13424	0.5502	0.824083	0.6305	2.6378	0.18645	0.685636	0.6841	Zjn_sc00036.1.g01190.1	-0.125962	0.926	-0.238312	0.86125	-0.210246	0.8783	1.56562	0.34175	4.66949	0.03525	2.1519	0.2187
Ot_Chr3_n33646	Zjn_sc00037.1.g00160.1	0.296008	1	0.371773	1	-2.17767	1	3.57419	0.04905	2.54776	0.11105	1.36577	0.4461	Zjn_sc00037.1.g00160.1	-2.33337	1	-1.23668	1	0.682214	1	3.32262	0.08075	3.26808	0.0885	1.70351	0.39105
Ot_Chr3_n34169	Zjn_sc00026.1.g01890.1	0	1	0	1	0	1	0	1	0	1	0	1	Zjn_sc00026.1.g01890.1	-2.37132	0.32725	-1.82953	0.39995	-14.3834	0.01755	0	1	0	1	0	1
Ot_Chr3_n34426	Zjn_sc00011.1.g02810.1	1.50324	1	-0.189258	1	1.67925	1	4.26446	0.04575	0.430676	0.81315	2.01642	0.32085	Zjn_sc00011.1.g02810.1	-11.2088	1	-1.1396	1	-1.31382	1	3.09622	0.1253	0.207591	0.89585	1.41718	0.42225
Ot_Chr4_00232	Zjn_sc00002.1.g12970.1	0	1	0	1	0	1	12.1452	1	12.5714	1	13.0944	0.0083	Zjn_sc00002.1.g12970.1	0	1	0	1	0	1	0.905188	0.6419	-0.625263	0.73955	0.930024	0.6303
Ot_Chr4_00991	Zjn_sc00003.1.g03850.1	1.52228	0.26145	1.92745	0.1664	1.61832	0.234	0.771319	0.55845	2.93979	0.0452	-1.91296	0.24585	Zjn_sc00003.1.g03850.1	-0.123208	0.9511	0.439932	0.83	-0.0825455	0.9672	1.10839	0.5683	2.59889	0.2405	-1.42334	0.48665
Ot_Chr4_07444	Zjn_sc00014.1.g02960.1	0.842914	0.6205	1.8148	0.33045	0.960447	0.5785	0.254547	0.87325	-1.68404	0.3318	-1.07751	0.53275	Zjn_sc00014.1.g02960.1	12.3097	1	13.2476	0.01535	12.9111	0.019	-0.7321	0.7128	-2.15016	0.3012	-1.09633	0.58045
Ot_Chr4_07758	Zjn_sc00013.1.g06000.1	0	1	0	1	10.0692	1	-0.993667	0.6215	-3.24668	0.157	-1.36587	0.48645	Zjn_sc00013.1.g06000.1	0	1	10.1407	1	9.86639	1	-1.6119	0.4224	-5.7931	0.045	-2.39371	0.2514
Ot_Chr4_07979	Zjn_sc00014.1.g02230.1	0	1	0	1	0	1	11.3433	1	13.0253	0.03075	12.5772	1	Zjn_sc00014.1.g02230.1	0	1	0	1	10.6462	1	2.12647	0.31455	0.648117	1	-0.612428	1
Ot_Chr4_08027	Zjn_sc00013.1.g01880.1	0.0633783	0.96435	0.079383	0.95395	-0.616577	0.66415	-1.07531	0.56955	-1.36711	0.49075	0.755111	0.6861	Zjn_sc00013.1.g01880.1	0.0818738	0.95515	-0.0132984	0.9925	-0.685456	0.6375	-14.1878	0.0239	-3.14249	0.1109	-1.68617	0.42165
Ot_Chr4_21290	Zjn_sc00078.1.g00530.1	0.775325	0.6861	0.691302	0.71845	0.372026	0.84535	0.603929	0.71465	0.540379	0.7394	0.132999	0.9512	Zjn_sc00078.1.g00530.1	0	1	0	1	10.0031	1	-1.39097	0.51065	-13.1186	0.0268	-1.45436	0.5028
Ot_Chr4_22665	Zjn_sc00044.1.g04560.1	0.393696	0.8351	-0.313002	0.86545	-2.75577	0.24435	-0.335936	0.8672	-2.42473	0.26715	-15.8334	0.0054	Zjn_sc00044.1.g04560.1	0.392787	0.7548	0.464132	0.7137	0.290362	0.81445	0.275188	0.8368	0.07732	0.9522	0.0102196	0.99295
Ot_Chr4_n35246	Zjn_sc00013.1.g06750.1	0	1	0	1	0	1	0	1	0	1	0	1	Zjn_sc00013.1.g06750.1	0	1	0	1	0	1	0	1	14.1997	0.0358	0	1
Ot_Chr4_n35722	Zjn_sc00003.1.g05120.1	0	1	12.9781	0.0209	0	1	0.726453	0.70165	-0.0544414	0.964	1.65639	0.40365	Zjn_sc00003.1.g05120.1	0.0750997	0.96295	0.261323	0.88815	-0.26035	0.89075	-0.708456	0.7138	-2.20312	0.2921	0.148229	0.93785
Ot_Chr5_03094	Zjn_sc00464.1.g00020.1	0	1	0	1	10.9844	1	10.0619	1	0	1	0	1	Zjn_sc00464.1.g00020.1	11.2763	1	0	1	11.0822	1	-13.4185	0.0303	-3.97741	0.2027	0.379643	0.83745
Ot_Chr5_03102	Zjn_sc00016.1.g03310.1	12.2311	1	14.0634	0.0596	14.4345	0.0381	1.30949	0.5492	0.636597	0.74065	1.01096	0.5829	Zjn_sc00016.1.g03310.1	3.42234	0.10495	0.968183	1	-0.22825	1	-1.40859	0.33285	-0.112147	0.93835	-1.17572	0.4173
Ot_Chr5_05002	Zjn_sc00012.1.g05150.1	12.6851	1	13.9168	0.025	14.105	0.0198	-1.32972	0.44315	-2.61722	0.1492	-4.35815	0.0417	Zjn_sc00012.1.g05150.1	0	1	15.6589	0.03385	15.6348	0.0303	1.76299	0.428	-14.3565	0.07985	-1.38	0.31725
Ot_Chr5_05455	Zjn_sc00016.1.g00930.1	-13.4393	0.01885	-13.4393	0.01885	-13.4393	0.01885	0	1	0	1	0	1	Zjn_sc00016.1.g00930.1	0.328977	0.877	0.396308	0.8534	0.43356	0.8381	-0.329289	0.829	-0.306832	0.8381	-0.0938178	0.95185
Ot_Chr5_n36208	Zjn_sc00027.1.g00410.1	-1.86755	0.2405	-1.80503	0.25465	-1.93547	0.23235	0.862392	1	1.25381	1	0.682274	1	Zjn_sc00027.1.g00410.1	-2.60985	0.07815	-2.1187	0.1428	-3.07625	0.03775	0.827856	1	1.09274	1	-0.353258	1
Ot_Chr6_01403	Zjn_sc00023.1.g00320.1	0.876839	0.67435	0.869069	0.6833	1.28782	0.5322	-1.92703	0.19775	-1.2375	0.55645	-0.970692	0.68025	Zjn_sc00023.1.g00320.1	0	1	13.1525	0.04805	10.7956	1	0.734859	0.71915	-0.115957	0.90735	0.0733432	0.9153
Ot_Chr6_01523	Zjn_sc00023.1.g01580.1	-0.090625	0.0794	-0.449405	0.0819	-0.703106	0.08245	0.730677	0.0475	-13.8828	0.01655	0.696986	0.0493	Zjn_sc00023.1.g01580.1	-1.06926	0.33365	-1.42927	0.31775	-15.0944	0.0904	-1.02155	0.59125	-0.370682	0.8437	-2.33574	0.2786
Ot_Chr6_01525	Zjn_sc00023.1.g01610.1	-9.23923	1	1.04946	1	-9.23923	1	3.23769	0.0837	5.0477	0.03255	2.31419	0.2972	Zjn_sc00023.1.g01610.1	-2.02682	1	-1.95605	1	-11.5679	1	1.73131	0.4064	2.68855	0.1281	1.53194	0.4468
Ot_Chr6_01616	Zjn_sc00023.1.g02380.1	-1.37479	0.33805	-0.807497	0.5611	-1.59004	0.2684	0.226392	0.8761	2.99905	0.04555	0.477408	0.7397	Zjn_sc00023.1.g02380.1	-0.907666	0.53195	-0.2022	0.88605	-1.43025	0.32865	0.227618	0.8708	2.46099	0.09735	0.621076	0.6601
Ot_Chr6_01657	Zjn_sc00023.1.g02890.1	1.27586	0.5068	1.55361	0.4264	1.77613	0.3834	13.871	0.0093	0	1	12.4814	1	Zjn_sc00023.1.g02890.1	0.273262	0.84885	0.867441	0.54145	0.288727	0.84045	3.20368	0.18115	1.77651	0.3887	0.413851	1
Ot_Chr6_01732	Zjn_sc00056.1.g04320.1	0	1	0	1	0	1	0	1	0	1	0	1	Zjn_sc00056.1.g04320.1	0	1	13.0079	0.00615	12.7757	1	0.452553	0.04755	-12.4956	1	0.358443	1
Ot_Chr6_08953	Zjn_sc00171.1.g00030.1	1.34344	0.4413	0.273894	0.86505	0.374359	0.81445	-1.94341	1	-2.13297	1	-12.3819	1	Zjn_sc00171.1.g00030.1	0.0466092	0.96965	-0.0760153	0.9527	0.214552	0.8671	10.7834	1	13.9258	0.00945	0	1
Ot_Chr6_08960	Zjn_sc03280.1.g00010.1	12.6295	1	0	1	13.2051	0.0072	0.548414	0.04755	0.0732247	0.06195	-12.8852	0.01655	Zjn_sc03280.1.g00010.1	-0.0839838	0.9583	-0.111659	0.9494	0.413971	0.83255	1.92154	0.36945	1.40985	0.49985	1.26389	0.53675
Ot_Chr6_11989	Zjn_sc00056.1.g01260.1	-0.605906	0.76025	1.72899	0.3096	1.98866	0.2579	0.944037	0.5114	-0.195553	0.8872	-0.607945	0.6644	Zjn_sc00056.1.g01260.1	-0.894825	0.6722	1.22481	0.47255	0.0891426	0.9681	3.07726	0.0365	1.60425	0.23795	0.280296	0.8246
Ot_Chr6_11997	Zjn_sc00056.1.g01340.1	0	1	0	1	0	1	-0.703228	0.73275	-3.4885	0.13665	-1.43496	0.4915	Zjn_sc00056.1.g01340.1	-11.0287	1	-11.0287	1	-11.0287	1	-1.56236	0.37765	-4.08096	0.04215	-2.03374	0.25315
Ot_Chr6_20694	Zjn_sc00006.1.g01525.1	-0.104554	0.0794	-13.4041	0.01885	1.34712	0.30085	1.44778	0.4658	2.46034	0.25195	0.907867	0.6495	Zjn_sc00006.1.g01525.1	-1.25372	0.67905	0.0414279	0.9014	0.446025	0.8357	1.76329	0.5985	2.36041	0.4777	1.24519	0.67275
Ot_Chr6_20743	Zjn_sc00006.1.g01910.1	-14.7182	0.0218	-2.16638	0.1566	-1.29463	0.53	15.3185	0.01795	14.2152	0.0358	12.5527	1	Zjn_sc00006.1.g01910.1	-2.79382	0.24925	-1.46872	0.44635	-2.61749	0.24675	0.845875	0.67005	-0.171866	0.9226	-0.184597	0.9185
Ot_Chr6_20804	Zjn_sc00058.1.g01870.1	0	1	0	1	0	1	0	1	0	1	0	1	Zjn_sc00058.1.g01870.1	12.9761	0.09205	13.5126	0.0596	12.4899	1	-0.286862	0.8702	-1.51678	0.28015	-14.0242	0.0413
Ot_Chr6_23811	Zjn_sc00101.1.g00030.1	-1.2787	0.543	-13.5625	0.0218	-13.5625	0.0218	0	1	0	1	0	1	Zjn_sc00101.1.g00030.1	0	1	0	1	0	1	0	1	0	1	9.69793	1
Ot_Chr6_25624	Zjn_sc00163.1.g00170.1	-0.13913	0.9229	-1.32421	0.35055	-0.507552	0.71815	2.30994	0.1117	3.41244	0.0254	1.78951	0.19855	Zjn_sc00163.1.g00170.1	-0.426573	0.75505	-1.35237	0.3345	-0.373722	0.7904	1.49288	0.2706	2.35746	0.0991	1.25008	0.3518
Ot_Chr6_25673	Zjn_sc00057.1.g00030.1	0	1	0	0.0209	0	1	0	1	0	1	0	1	Zjn_sc00057.1.g00030.1	0	1	0	1	0	1	0	1	0	1	0	1
Ot_Chr6_n37466	Zjn_sc00048.1.g00110.1	-2.14301	0.2087	-12.9347	0.04495	-12.9347	0.04495	1.25028	1	-10.9074	1	1.17479	1	Zjn_sc00048.1.g00110.1	0.257626	0.89145	0.70953	0.6145	0.645454	0.71195	0.62537	0.7296	1.00844	0.47845	1.50822	0.3007
Ot_Chr7_04779	Zjn_sc00030.1.g01300.1	0.520414	1	0.878061	0.66475	-1.31834	1	0.619022	0.7353	-1.14191	0.5479	-0.493305	0.78655	Zjn_sc00030.1.g01300.1	-15.8151	0.01885	0.687801	0.40805	-1.01816	0.0821	0.848222	0.6727	-17.473	0.0413	-0.12917	0.8782
Ot_Chr7_09528	Zjn_sc00051.1.g01660.1	0	1	0	1	0	1	0	1	15.957	0.0073	14.8706	0.0123	Zjn_sc00051.1.g01660.1	0	1	0	1	0	1	0	1	14.684	0.00945	12.076	1
Ot_Chr7_13411	Zjn_sc00060.1.g01040.1	-1.63584	0.2572	-0.611641	0.6642	-1.86303	0.20155	0.317381	0.82105	1.59914	0.2654	0.532634	0.7002	Zjn_sc00060.1.g01040.1	0.57048	0.68315	-1.06875	0.41805	-1.97094	0.2676	2.14931	0.13055	3.13363	0.03395	0.30595	0.8152
Ot_Chr7_16556	Zjn_sc00008.1.g10770.1	0	1	0	1	0	1	-2.63368	0.1222	0.581637	0.7703	-13.9244	0.0239	Zjn_sc00008.1.g10770.1	0	1	10.4751	1	0	1	1.81323	0.37945	3.10738	0.204	-12.6982	1
Ot_Chr7_16778	Zjn_sc00001.1.g04240.1	0	1	0	1	0	1	1.53914	0.4265	4.41748	0.04415	-0.34056	0.84895	Zjn_sc00001.1.g04240.1	-14.8895	0.01885	-14.8895	0.01885	-0.854479	0.08245	-0.202865	0.9037	2.68432	0.06805	-1.65617	0.3163
Ot_Chr7_24488	Zjn_sc00001.1.g12690.1	0	1	0	1	0	1	0	1	0	1	0	1	Zjn_sc00001.1.g12690.1	-16.0791	0.00855	-3.2113	0.228	-4.99314	0.07	-0.151867	0.94345	-2.46771	0.26595	-1.2443	0.5555
Ot_Chr7_n37904	Zjn_sc00044.1.g05240.1	0.754763	0.5697	1.117	0.40385	0.169782	0.89955	0.0367652	0.9777	2.74848	0.0599	0.163624	0.89395	Zjn_sc00044.1.g05240.1	-0.0703988	0.9595	0.241243	0.86845	-0.314321	0.8276	-1.62109	0.2639	-3.42328	0.02225	-0.39016	0.7834
Ot_Chr8_08520	Zjn_sc00016.1.g07030.1	0.17747	0.92285	-1.1788	0.5501	-1.41209	0.49785	1.48153	0.4749	2.06354	0.33145	0.393127	1	Zjn_sc00016.1.g07030.1	-0.602736	0.7469	-13.4167	0.04495	-1.06228	0.5838	1.04904	0.57835	1.10653	0.57695	0.681824	0.7293
Ot_Chr8_09085	Zjn_sc00082.1.g00310.1	-10.3385	1	-10.3385	1	-10.3385	1	14.1038	0.00765	12.6901	1	0	1	Zjn_sc00082.1.g00310.1	0	1	0	1	8.34506	1	11.1618	1	8.88837	1	0	1
Ot_Chr8_15103	Zjn_sc00067.1.g00550.1	0	1	0	1	0	1	-2.59275	1	0.742727	1	-2.66674	1	Zjn_sc00067.1.g00550.1	-1.60504	1	0.47656	1	-0.763508	1	12.6691	1	15.2797	0.00465	11.905	1
Ot_Chr8_21542	Zjn_sc00087.1.g00730.1	0	1	11.0416	1	0	1	13.9874	0.01175	14.0615	0.00805	11.2297	1	Zjn_sc00087.1.g00730.1	-1.62236	1	-10.6884	1	-10.6884	1	1.21083	0.5725	0.775991	0.71215	1.25517	0.5611
Ot_Chr9_02159	Zjn_sc00015.1.g02570.1	0	1	0	1	11.5763	1	14.0216	0.04795	13.7767	0.0462	0	1	Zjn_sc00015.1.g02570.1	0	1	0	1	13.1348	0.07635	3.35951	0.18205	-0.117434	0.8979	0.580328	0.78985
Ot_Chr9_02233	Zjn_sc00091.1.g01600.1	0	1	0	1	0	1	9.5862	1	13.6348	0.0167	12.5453	1	Zjn_sc00091.1.g01600.1	1.67678	0.4089	1.26978	0.52745	-1.46247	1	9.35264	1	11.124	1	0	1
Ot_Chr9_20249	Zjn_sc00445.1.g00040.1	1.13983	0.5562	2.50769	0.24015	0.965116	0.61855	-1.09375	0.41365	-3.48033	0.07125	-1.37077	0.305	Zjn_sc00445.1.g00040.1	11.1222	1	13.2486	0.01535	11.5763	1	-0.522465	0.68525	-2.99657	0.10125	-1.06366	0.5278
Ot_Chr9_20346	Zjn_sc00106.1.g00520.1	1.93908	0.2392	2.69432	0.1463	0.334435	0.05355	0.699043	0.71515	-16.2328	0.0268	-2.80945	0.14305	Zjn_sc00106.1.g00520.1	14.4218	0.07275	14.8844	0.04805	15.5435	0.02235	0.255006	0.8927	-1.93651	0.3585	-1.319	0.5118
Ot_Chr9_20448	Zjn_sc00106.1.g01680.1	-1.45723	0.38865	-1.60073	0.33555	-1.65033	0.32635	1.0401	0.4291	3.9913	0.0078	1.45983	0.27265	Zjn_sc00106.1.g01680.1	-1.50919	0.27415	-1.34636	0.3318	-2.02733	0.1495	-1.18593	0.4127	-0.365522	0.79985	-0.175925	0.90515
Ot_Chr9_n39529	Zjn_sc00063.1.g00240.1	0.0784726	0.94915	0.428938	0.7433	0.373358	0.77225	0	1	14.6766	0.07365	13.0795	0.02315	Zjn_sc00063.1.g00240.1	1.89276	0.23995	1.0908	0.3313	1.62982	0.25565	0	1	0	1	14.3073	0.0083
Ot_Un117_n40012	Zjn_sc00108.1.g00430.1	11.4642	1	11.7672	1	13.8481	0.00985	2.96065	0.1185	2.58493	0.15785	1.21673	0.44215	Zjn_sc00108.1.g00430.1	0	1	10.5141	1	0	1	1.78247	0.38065	1.39846	0.4765	0.375358	0.83895
