# Supplementary material for: Comparative genomics reveals the molecular mechanism of salt adaptation for zoysiagrasses
Source: BMC Plant Biol. 2022 Jul 21;22:355. doi: 10.1186/s12870-022-03752-0 (PMC9306052; doi:10.1186/s12870-022-03752-0)
Supplement: Supplementary file 23 — Additional file 23. [file 12870_2022_3752_MOESM23_ESM.xlsx]

## Sheet: Table S17
Additional file 23: Table S17. Gene ontology (GO) enrichment analysis for 104 pairs of genes with differential expression in Z. japonica.
GO Terms	Function	P-value
GO:0042493	response to drug	0.00067
GO:0010200	response to chitin	0.00218
GO:1900704	regulation of siderophore biosynthetic process	0.0025
GO:1900706	positive regulation of siderophore biosynthetic process	0.0025
GO:0010033	response to organic substance	0.00345
GO:0030417	nicotianamine metabolic process	0.00499
GO:0030418	nicotianamine biosynthetic process	0.00499
GO:0072351	tricarboxylic acid biosynthetic process	0.00499
GO:0080119	ER body organization	0.00499
GO:1900459	positive regulation of brassinosteroid mediated signaling pathway	0.00499
GO:1901698	response to nitrogen compound	0.00548
GO:0009725	response to hormone	0.00562
GO:0009719	response to endogenous stimulus	0.00638
GO:0030186	melatonin metabolic process	0.00747
GO:0030187	melatonin biosynthetic process	0.00747
GO:0046685	response to arsenic-containing substance	0.00747
GO:1900378	positive regulation of secondary metabolite biosynthetic process	0.00747
GO:0009237	siderophore metabolic process	0.00995
GO:0015976	carbon utilization	0.00995
GO:0018230	peptidyl-L-cysteine S-palmitoylation	0.00995
GO:0018231	peptidyl-S-diacylglycerol-L-cysteine biosynthetic process	0.00995
GO:0019290	siderophore biosynthetic process	0.00995
GO:0032876	negative regulation of DNA endoreduplication	0.00995
GO:0071731	response to nitric oxide	0.00995
GO:0097366	response to bronchodilator	0.00995
GO:0009873	ethylene-activated signaling pathway	0.01037
GO:0010015	root morphogenesis	0.01135
GO:0071369	cellular response to ethylene stimulus	0.01135
GO:1901566	organonitrogen compound biosynthetic process	0.01231
GO:0008156	negative regulation of DNA replication	0.01242
GO:0018345	protein palmitoylation	0.01242
GO:1900425	negative regulation of defense response to bacterium	0.01242
GO:2000104	negative regulation of DNA-dependent DNA replication	0.01242
GO:1901700	response to oxygen-containing compound	0.01422
GO:0030307	positive regulation of cell growth	0.01489
GO:0042761	very long-chain fatty acid biosynthetic process	0.01489
GO:1990641	response to iron ion starvation	0.01489
GO:0042221	response to chemical	0.01569
GO:0010243	response to organonitrogen compound	0.01646
GO:0006696	ergosterol biosynthetic process	0.01735
GO:0008204	ergosterol metabolic process	0.01735
GO:0015996	chlorophyll catabolic process	0.01735
GO:0019184	nonribosomal peptide biosynthetic process	0.01735
GO:0044107	cellular alcohol metabolic process	0.01735
GO:0044108	cellular alcohol biosynthetic process	0.01735
GO:0051194	positive regulation of cofactor metabolic process	0.01735
GO:0097384	cellular lipid biosynthetic process	0.01735
GO:0009723	response to ethylene	0.01974
GO:0002832	negative regulation of response to biotic stimulus	0.0198
GO:0010104	regulation of ethylene-activated signaling pathway	0.0198
GO:0032102	negative regulation of response to external stimulus	0.0198
GO:0046149	pigment catabolic process	0.0198
GO:0070297	regulation of phosphorelay signal transduction system	0.0198
GO:1900376	regulation of secondary metabolite biosynthetic process	0.0198
GO:0000038	very long-chain fatty acid metabolic process	0.02225
GO:0006787	porphyrin-containing compound catabolic process	0.02225
GO:0006826	iron ion transport	0.02225
GO:0018198	peptidyl-cysteine modification	0.02225
GO:0033015	tetrapyrrole catabolic process	0.02225
GO:0043901	negative regulation of multi-organism process	0.02225
GO:1900457	regulation of brassinosteroid mediated signaling pathway	0.02225
GO:0042440	pigment metabolic process	0.02419
GO:0044249	cellular biosynthetic process	0.02429
GO:0048522	positive regulation of cellular process	0.02449
GO:0051187	cofactor catabolic process	0.02466
GO:0016129	phytosteroid biosynthetic process	0.02469
GO:0032875	regulation of DNA endoreduplication	0.02469
GO:1905428	regulation of plant organ formation	0.02469
GO:0051053	negative regulation of DNA metabolic process	0.02713
GO:1902653	secondary alcohol biosynthetic process	0.02713
GO:0000160	phosphorelay signal transduction system	0.02803
GO:1901576	organic substance biosynthetic process	0.02919
GO:1905392	plant organ morphogenesis	0.02952
GO:0008361	regulation of cell size	0.02956
GO:0051193	regulation of cofactor metabolic process	0.02956
GO:1902652	secondary alcohol metabolic process	0.02956
GO:0043604	amide biosynthetic process	0.03095
GO:0044283	small molecule biosynthetic process	0.03095
GO:0009646	response to absence of light	0.03198
GO:0045927	positive regulation of growth	0.03198
GO:0048767	root hair elongation	0.03198
GO:0090329	regulation of DNA-dependent DNA replication	0.03198
GO:0006535	cysteine biosynthetic process from serine	0.0344
GO:0016128	phytosteroid metabolic process	0.0344
GO:0016049	cell growth	0.03474
GO:0009058	biosynthetic process	0.03754
GO:0042023	DNA endoreduplication	0.03922
GO:0034248	regulation of cellular amide metabolic process	0.04028
GO:0006275	regulation of DNA replication	0.04162
GO:0007029	endoplasmic reticulum organization	0.04162
GO:0019344	cysteine biosynthetic process	0.04402
GO:0034250	positive regulation of cellular amide metabolic process	0.04402
GO:0055072	iron ion homeostasis	0.04402
GO:1900424	regulation of defense response to bacterium	0.04402
GO:0022622	root system development	0.04554
GO:0048364	root development	0.04554
GO:0043603	cellular amide metabolic process	0.04564
GO:0006855	drug transmembrane transport	0.04641
GO:0007030	Golgi organization	0.04641
GO:0048583	regulation of response to stimulus	0.04776
GO:0048518	positive regulation of biological process	0.04798
GO:0010948	negative regulation of cell cycle process	0.04879
GO:0042435	indole-containing compound biosynthetic process	0.04879
GO:0043455	regulation of secondary metabolic process	0.04879
GO:0045132	meiotic chromosome segregation	0.04879
GO:0080147	root hair cell development	0.04879
